# Supplementary material for: Effects of trapping effort and trap placement on estimating abundance of Humboldt’s flying squirrels
Source: PeerJ. 2019 Oct 3;7:e7783. doi: 10.7717/peerj.7783 (PMC6778666; doi:10.7717/peerj.7783)
Supplement: Data S3 — These data consist 12-night trapping sessions conducted during 6 years of live trapping in the HJ Andrews Experimental Forest and 3 years of live trapping in the Siuslaw National Forest. [file peerj-07-7783-s003.csv]

ch	AREA	GRID	Prebait	T_to_G	IDs
010000101110000000000000000000000000000000000000000000000000000000000000	3	7	1	0.166666667	11
111110001000100001000000000000000000000000000000000000000000000000000000	3	2	1	0.25	22
100110101000100000010000000000000000000000000000000000000000000000000000	3	2	1	2	33
010000000010010000001000000000100000000000001000000000000000000000000000	3	2	1	1.666666667	44
000000000010010111111011000000000000000000000000000000000000000000000000	3	5	1	2	55
000100000001001100010000100011000000000000000000000000000000000000000000	3	6	1	1.5	66
100001001000101000010100000000000000000000000000000000000000000000000001	3	3	1	4	77
101000000000000000000000000000000000000000000000000000000000000000000000	3	1	1	1	88
000001110001101010000100111111001100101010011010111111001110111101100100	3	3	1	1.105263158	99
000000010101000000000000000000000000000000000000000000000000000000000000	3	1	1	1.5	1010
000000000100000000000000000000000000000000000000000000000000000000000000	3	1	1	2	1111
000000000110000000000000000000000000000000000000000000000000000000000000	3	1	1	3	1212
000000000010011010010001001110000000000000000000000000000000000000000000	3	4	1	4.5	1313
000000000000010100101010010001110100000000000000000000000000000000000000	3	7	1	3	1414
000000000000100000010000000000000000000000000000000000000000000000000000	3	7	1	1	1515
000000000000010000001000000000000000000000000000000000000001000000000000	3	5	1	4	1616
000000000000001001111010111100111111111011110011000000000000000000000000	3	5	1	1.454545455	1717
000000000000001000000000010000000000000000000000000000000000000000000000	3	5	1	3	1818
000000000000010111111110000000000000000000000000000000000000000000000000	3	8	1	2.666666667	1919
000000000000011100010111101110011110111111101011111111100000000000000000	3	8	1	1.833333333	2020
000000000000001000000110000000000000000000000000000000000000000000000000	3	8	1	0.666666667	2121
000000000000000000010000000000000000000000000000000000000000000000000000	3	7	1	2	2222
000000000000000000010000000000000000000000000000000000000000000000000000	3	7	1	0.5	2323
000000000000000010000000000000000000000000000000000000000000000000000000	3	8	1	2	2424
000000000000000001000001001110010010100001000000100000000000111011000100	3	8	1	5	2525
000010001000100000110100000000000000000000000000000000000000000000000000	3	5	1	1.666666667	2727
000000001000000000000000000000000000000000000000000000000000000000000000	3	5	1	2	2828
000000000101111000000000010000011000000000000000000000000000000000000000	3	5	1	4	2929
000000000100000110001000000000000000000000000000000000000000000000000000	3	5	1	1	3030
000000100010010000101000101100000100000000000000000000000000000000000000	3	2	1	2.666666667	3131
001000000000000000000000000000000000000000000000000000000000000000000000	3	4	1	2	3232
001100101011111001011110100000000000000000000000000000000000000000000000	3	4	1	1.125	3333
001101110001000000000000000000000000000000000000000000000000000000000000	3	4	1	0.6	3434
000101000000100110101000000000000000000000000000000000000000000000000000	3	4	1	0.8	3636
000100000000001000100000100001001010100101100001010010111000000000000000	3	4	1	2.8	3737
000110111011000011011111000000000000000000000000000000000000000000000000	3	4	1	4.333333333	3838
000000100000000000000000000000000000000000000000000000000000000000000000	3	1	1	0.5	3939
000010001001000000000000000000000000000000000000000000000000000000000000	3	1	1	0.666666667	4040
000000000101000000000000000000000000000000000000000000000000000000000000	3	6	1	3	4141
000000000100000000000000000000000000000000000000000000000000000000000000	3	6	1	2	4242
000000000100000000000000000000000000000000000000000000000000000000000000	3	6	1	0.5	4343
000000000100010001000100001000010000000001000000000000000001000000000000	3	3	1	1.5	4545
000000000011101110011110011010110100000000000000000000000000000000000000	3	6	1	5	4646
000000000010001001001000000000001111000000000000000000000000000000000000	3	6	1	2.333333333	4747
000000000001000000000000000000000000000000000000000000000000000000000000	3	1	1	2	4848
000000000000000001000000100100010000100000000010000000000000000000000000	3	8	1	3	4949
000000000000000001000001000000000000000000000000000000000000000000000000	3	8	1	1	5050
000001111110000000000000000000000000000000000000000000000000000000000000	3	7	1	1.666666667	5151
000001010000011101001000000000000000000000000000000000000000000000000000	3	7	1	0.8	5353
000100000000010000000100000000000000000000000000000000000000000000000000	3	5	1	4	5454
100000000010000000000000000000000000000000000000000000000000000000000000	3	2	1	3	5555
000001000110100000001000100000000000000000000000000000000000000000000000	3	5	1	0.333333333	5656
000000111100111000000000000000000000000000000000000000000000000000000000	3	8	1	1.25	6060
000000101000001000000100000100000000010000000000000000000000000000000000	3	8	1	7	6261
000000101000100000100000100000010000100010000000100001000010000001000000	3	2	1	6	6363
000000010000000010000010000000000000000000000000000000000000000000000000	3	8	1	4	6464
000000000100000001000000100000000000000000000000000000000000000000000000	3	8	1	0.666666667	6565
100000001000011000000111101111101011110011010000000000000000000000000000	3	4	1	3.6	6666
000010010100100000010100000000000000000000000000000000000000000000000000	3	6	1	1	6767
011001000000010110101000011010100100000000000000000000000000000000000000	3	4	1	2.75	6868
000001000000010000100100000100000010100000000000100000001110000000000000	3	6	1	0.857142857	6969
000000100100000000000000000000000000000000000000000000000000000000000000	3	3	1	0.333333333	7070
000000010000000000000000000000000000000000000000000000000000000000000000	3	6	1	0.5	7171
000010000000000000000000000000000000000000000000000000000000000000000000	3	4	1	2	7272
000000001000000000000000000000000000000000000000000000000000000000000000	3	1	1	0.5	7373
000010011000101110011000111110100000000000000000000000000000000000000000	3	1	1	0.7	7474
000000000100000000000000000000000000000000000000000000000000000000000000	3	3	1	0.5	7575
001000000000000000000000000000000000000000000000000000000000000000000000	3	7	1	0.5	7676
000101000000101010001000100000101011000000000000000000000000000000000000	3	5	1	0.444444444	7777
000001000000000000000000000000000000000000000000000000000000000000000000	3	5	1	2	7878
000010001000000000000000000000000000000000000000000000000000000000000000	3	8	1	3	7979
000010000001000000000000000000000000000000000000000000000000000000000000	3	8	1	0.333333333	8080
000000010000000001000000010000000000000000000000000000000000000000000000	3	2	1	0.666666667	8181
000000001000000000000000000000000000000000000000000000000000000000000000	3	2	1	0.5	8282
000000000100100000001000100000000010100010001000100000001000100000000000	3	2	1	2.25	8383
000000000100000000000000000000000000000000000000000000000000000000000000	3	2	1	0.5	8484
000000000010001001000010000000000000000000000000000000000000000000000000	3	2	1	2	8585
000000000010000000000000000000000000000000000000000000000000000000000000	3	2	1	2	8686
000000000001000000000000000000000000000000000000000000000000000000000000	3	2	1	0.5	8787
000000000001000000000000000000000000000000000000000000000000000000000000	3	2	1	0.5	8888
000000000000000010000000000000000000000000000000000000000000000000000000	3	2	1	0.5	8989
100000001001100101001000000000000000000000000000000000000000000000000000	3	4	1	3.5	9090
100000000100101001001000000000000000000000000000000000000000000000000000	3	4	1	3	9191
011110001101110011100011101010011101010111011111000000000000000000000000	3	4	1	1.666666667	9292
000000100010100000001000100011101000000000000000000000000000000000000000	3	6	1	1.75	9393
000000100001000000000000000000000000000000000000000000000000000000000000	3	3	1	0.333333333	9494
000000000001000000000000000000000000000000000000000000000000000000000000	3	9	1	0.5	9595
000000010000000000000000000000000000000000000000000000000000000000000000	3	3	1	0.5	9696
000000001000010001000100000000000100000000000000000000000000000000000000	3	6	1	6	9797
000000001001000000000000000000000000000000000000000000000000000000000000	3	6	1	1	9898
000000001000010000000100000000000000000000000000000000000000000000000000	3	6	1	0.666666667	9999
000000000100001000000000000000000000000100000000000000000000000000000000	3	3	1	4	44398
000000100000100001010100001000111100000000000000000000000000000000000000	3	4	1	0.714285714	100100
000000000000000000000000000000000000000000000100000000000000000000000000	3	7	1	2	236236
000000000000100010001000100010000010000000000000000000000000000000000000	3	3	1	1.666666667	601601
000000000000100001001010100110000011000000000000000000000000000000000000	3	3	1	1.75	602602
000000000000000100100000000000000000000000000000000000000000000000000000	3	2	1	1	603603
000000000000000101000000100100000010100000101000110010000000000000000000	3	2	1	0.857142857	604604
000000000000000000010110010001000100000000000000000000000000000000000000	3	8	1	3	605605
000000000000000000000010010000011000000000000000000000000000000000000000	3	5	1	5	606606
000000000001000001000000100000100000100000010001000000000000000000000000	3	1	1	0.8	607607
000000000010000000000000000000000000000000000000000000000000000000000000	3	1	1	2	608608
000000001111001001001000100000000010100000000010110000000000000000000000	3	1	1	2	609609
000000001011000000000000000000000000000000000000000000000000000000000000	3	1	1	1.5	610610
000001001000100010000100000000000000000000000000000000000000000000000000	3	1	1	0.75	611611
000000001001100000000000000000000000000000000000000000000000000000000000	3	6	1	0.666666667	612612
000000010000001000010000000000000000000000000000000000000000000000000000	3	6	1	4	613613
000000011000101001100110000000000000000000000000000000000000000000000000	3	6	1	0.428571429	614614
001000000110000000000000000000000000000000000000000000000000000000000000	3	1	1	1.5	615615
000010000000000010000010100000000001100010000000000000000000000000000000	3	3	1	8	616616
000100100000000000000000000000000000000000000000000000000000000000000000	3	3	1	0.333333333	617617
000000000001000000000000000000000000000000000000000000000000000000000000	3	5	1	0.5	618618
000000101000000000000000000000000000000000000000000000000000000000000000	3	2	1	1	619619
000010000000000100001000000010000000000000000000000000000000000000000000	3	2	1	2	620620
001000000000000001000000011000000000000000000000000000000000000000000000	3	2	1	0.5	621621
000010000100000000101000000000000000000000000000000000000000000000000000	3	7	1	2	622622
000011101010110001001001101011100100100111110010000000000000000000000000	3	7	1	2.571428571	623623
000011110000000000000000000000000000000000000000000000000000000000000000	3	7	1	1	624624
000011000000100001000100100010000001000000000000000000000000000000000000	3	7	1	9	625625
000000001000000000000000000000000000000000000000000000000000000000000000	3	8	1	2	626626
000000001000000000101000000000000000000000000000000000000000000000000000	3	8	1	1.5	627627
000000000100100001100010100000000000000000000000000000000000000000000000	3	8	1	1.666666667	628628
000000000100100101100111000000000000000000000000000000000000000000000000	3	8	1	1	630630
000000000110111100000000000000000000000000000000000000000000000000000000	3	8	1	1.25	631631
000000100000000000000000000000000000000000000000000000000000000000000000	3	9	1	0.5	632632
000001000011000000000000000000000000000000000000000000000000000000000000	3	3	1	4	633633
000001000000110011100000111101101100000000000000000000000000000000000000	3	3	1	2.2	634634
000110000001100010001000000000000000000000000000000000000000000000000000	3	1	1	1.666666667	635635
000100011010000000000000000000000000000000000000000000000000000000000000	3	1	1	1	636636
000100001111011101111100000000000000000000000000000000000000000000000000	3	1	1	1.142857143	637637
000000000000100100101010100110011101111000000000000000000000000000000000	3	7	1	1.125	638638
000000000000000000010000000000000000000000000000000000000000000000000000	3	7	1	2	639639
000000000000000001001001000000000000000000000000000000000000000000000000	3	7	1	1.5	640640
000000000000000000100000000000000000000000000000000000000000000000000000	3	5	1	0.5	641641
000000000000000100000000001010000000000000000001000000000000000000000000	3	8	1	5	642642
000000000000000000001010000000000000000000000000000000000000000000000000	3	7	1	3	643643
000000000000100000100000000000000000000000000000000000000000000000000000	3	2	1	3	644644
000000000000000000000100000000000000000000000000000000000000000000000000	3	5	1	2	645645
000000000000010000101000000000000000000000000000000000000000000000000000	3	2	1	1.5	646646
000000000000000000000010000000000000000000000000000000000000000000000000	3	7	1	0.5	647647
000000000000001001000000000000100000000000000000000000000000000000000000	3	2	1	1.5	648648
000000000000001001001010101000000000000000000000000000000000000000000000	3	2	1	1.666666667	649649
000000000000001000010110000000000000000000000000000000000000000000000000	3	2	1	5	650650
000001000000000000101001000000000000000000000000000000000000000000000000	3	7	1	2	651651
000001111000110001001000000000000000000000000000000000000000000000000000	3	7	1	2.333333333	652652
000000000100000000000000000000000000000000000000000000000000000000000000	3	7	1	0.5	653653
000000001110110010101111000000000000000000000000000000000000000000000000	3	5	1	1.6	654654
000000001000101010111000001001001010110101001111111101011110000000000000	3	5	1	4	655655
000010000000001000000100100001000000100010001000000000000000000000000000	3	2	1	0.666666667	656656
000010000000010100100000000000000000000000000000000000000000000000000000	3	2	1	2	657657
000000000100000000000000000000000000000000000000000000000000000000000000	3	5	1	2	658658
000000000100100001000100000000000000000000000000000000000000000000000000	3	5	1	1	659659
000001000000000000000000000000000000000000000000000000000000000000000000	3	2	1	0.5	660660
000010100101010000000000100100101110111111001011000000000000000000000000	3	9	1	10	661661
001000000000000000000000000000000000000000000000000000000000000000000000	3	4	1	2	662662
001100110011000000000000000000000000000000000000000000000000000000000000	3	4	1	1.666666667	663663
001000000000010001000000010011001010000000000000000000000000000000000000	3	4	1	2.333333333	664664
000000000000100000000000001010001001001111000000000000000000000000000000	3	5	1	1.75	665665
000000000000101000100011111100001000000000000000000000000000000000000000	3	5	1	3	666666
000000000000001000000000000001000001000100000000000000000000000000000000	3	7	1	2	667667
000000000000100000100001110010110010100000011000000101000000100000000010	3	8	1	5	668668
000000000000100000100000101101000000000000000000000000000000000000000000	3	8	1	1.666666667	669669
000000000000101110011111100000100100010000001000101101000000000000000000	3	8	1	2.333333333	670670
000000000000100000000000000000000000000000000000000000000000000000000000	3	8	1	0.5	671671
000000000000100000000001000000000000000000000000000000000000000000000000	3	8	1	3	672672
000000000000000000101000000001000101010000100100000000000000000000000000	3	5	1	4	673673
000000000000000101001000010100000100010110101110111111101000110100000111	3	8	1	8.666666667	675675
000010001000000010001000000000000000000000000000000000000000000000000000	3	7	1	0.5	676676
000000110010000000100100000000000000000000000000000000000000000000000000	3	7	1	2.5	677677
100010000000000000000000000000000000000000000000000000000000000000000000	3	2	1	0.333333333	679679
100000000100010000001000100010001000000000000000000000000000000000000000	3	2	1	1.25	680680
000100000010000000000000000000000000000000000000000000000000000000000000	3	2	1	3	681681
000001000000000000000000000000000000000000000000000000000000000000000000	3	8	1	0.5	682682
000000000001100000010000010000000000000000000000000000000000000000000000	3	5	1	5	683683
000000000100000000000000000000000000000000000000000000000000000000000000	3	2	1	2	684684
000000000100000000000000000000000000000000000000000000000000000000000000	3	2	1	0.5	685685
001001000000010000000010010100000100000000000000000000000000000000000000	3	6	1	0.5	686686
000000000001010000010000000000000000000000000000000000000000000000000000	3	2	1	1.5	687687
010000011000000000000000000000000000000000000000000000000000000000000000	3	4	1	1.5	688688
000000000010000001000000100000000000000000000000000000000000000000000000	3	9	1	1.5	689689
000000000000000000100000000000000000000000000000000000000000000000000000	3	8	1	0.5	690690
000000000000000000100000010000100000000000010000000000000000000000000000	3	8	1	5	691691
000000000000000000100000000000000000000100000000000000000000000000000000	3	8	1	1	693693
000000000000000100100010000000100000000000000000000101000101000000000000	3	2	1	1.5	694694
000000000000100000000000000000000000000000000000000000000000000000000000	3	9	1	2	695695
000000000000100001000000000000000000000000000000000000000000000000000000	3	9	1	1	696696
000000000000111001000000010000100100000000000000000000000000000000000000	3	9	1	1.25	697697
000000000000010010010000110110101111000000000000000000000000000000000000	3	3	1	0.4	698698
000000000000000001001111000000000000000000000000000000000000000000000000	3	2	1	0.4	699699
000000000000000000100000000000000000000000000000000000000000000000000000	3	2	1	2	700700
000000000010000000000000000000100100010000000010010000000100000000000000	3	6	1	3.5	701701
000000000010000000000000000000000000000000000000000000000000000000000000	3	6	1	2	702702
000000000010010010000111000000000000000000000000000000000000000000000000	3	6	1	1	703703
000000000010100010001000000000000000000000000000000000000000000000000000	3	6	1	1	704704
000000000010000000000000000000000000000000000000000000000000000000000000	3	3	1	2	705705
000000000010000000000000000000000000000000000000000000000000000000000000	3	3	1	0.5	706706
000000001010000000000000000000000000000000000000000000000000000000000000	3	1	1	3	707707
000000001000000000000000000000000000000000000000000000000000000000000000	3	1	1	0.5	708708
000000001010001010011010000000000000000000000000000000000000000000000000	3	1	1	8	709709
000000001000100001001010110110000001110110101011111110111100000000000000	3	1	1	0.933333333	710710
000000001000100001000000000000000000000000000000000000000000000000000000	3	1	1	0.666666667	711711
000000001000100010010101100110100001111110111001101111011110100101010100	3	1	1	2.6	712712
000000000100000101010100010000011001001001000010000000000000000000000000	3	4	1	1.333333333	713713
000000000011100010001000100001001000100110010100000000000000000000000000	3	4	1	2	714714
000000000000100000011001110000000000000000000000000000000000000000000000	3	7	1	1.666666667	715715
000000000000000010000100000000000000000000000000000000000000000000000000	3	7	1	3	716716
000000000000000010000100111011111001000000000000000000000000000000000000	3	7	1	2.25	717717
000000000000001010010010000000000000000000000000000000000000000000000000	3	8	1	5	718718
000000000000100000100100100010010000001010011000000000000000000000000000	3	2	1	1.4	719719
000000000000100001000000000000000000000000000000000000000000000000000000	3	2	1	1	720720
000000000000000000000100000000000000000000000000000000000000000000000000	3	5	1	2	721721
000000000000010000010110000000000000000000000000000000000000000000000000	3	2	1	0.5	722722
000000000000001000101000000000000000000000000000000000000000000000000000	3	2	1	0.666666667	723723
000000000000100101000000000000000000000000000000000000000000000000000000	3	9	1	1.5	724724
000000000000001000000000000000000000000000000000000000000000000000000000	3	3	1	0.5	725725
000000011000001111011100000000000000000000000000000000000000000000000000	3	1	1	1.2	726726
000000010010000000100000000000000000000000000000000000000000000000000000	3	1	1	0.666666667	727727
000000000001000100001000000100000000001000000001000000000000000000000000	3	3	1	1	728728
000000001000000000000000000000000000000000000000000000000000000000000000	3	4	1	2	729729
000000001110000000000000000000000000000000000000000000000000000000000000	3	4	1	0.666666667	730730
000000001010000000000000000000000000000000000000000000000000000000000000	3	4	1	3	731731
000000001000001001011000010000000000000000000000000000000000000000000000	3	6	1	7	732732
000000001000001000000000010001011000100110001000000000000000000000000000	3	4	1	1.4	733733
000000000111000000000000000000000000000000000000000000000000000000000000	3	1	1	4	734734
000000000010010111001100111111011001000000000000000000000000000000000000	3	1	1	0.636363636	735735
000000000010010010000010110011010000111010001000000000000000000000000000	3	1	1	1.666666667	736736
000000000010100010000000000000000000000000000000000000000000000000000000	3	1	1	0.666666667	737737
000000000000110001001011000000000000000000000000000000000000000000000000	3	7	1	1	738738
000000000000100000000010000000000000000000000000000000000000000000000000	3	5	1	1	739739
000000000000010000100000000001000000000000000000110000000000000000000000	3	5	1	2.5	740740
000000000000001000001001000000000000000000000000000000000000000000000000	3	7	1	1.5	741741
000000000000100010000100000000000000000000000000000000000000000000000000	3	8	1	1.5	742742
000000000000100001000000000000000000000000000000000000000000000000000000	3	8	1	3	743743
000000000000101111111111000000000000000000000000000000000000000000000000	3	8	1	2.25	744744
000000000000100000100000000000000000000000000000000000000000000000000000	3	8	1	3	745745
000000000000101011010100010000000000000000000000000000000000000000000000	3	8	1	0.125	746746
000000000000000001000010000000000000000000000000000000000000000000000000	3	5	1	3	747747
000000000000000001010000010110101011000000000000000000000000000000000000	3	5	1	1.75	748748
000000000000000001000001000000000000000000000000000000000000000000000000	3	5	1	3	749749
000000000000000001001010000000000000000000000000000000000000000000000000	3	5	1	4	750750
000000000000100000000100000000000010000000100000101001011001000000000000	3	5	1	2	752752
000000000000101111101001111000001111000000000000000000000000000000000000	3	5	1	1.125	753753
000000000000000010100111000000000000000000000000000000000000000000000000	3	7	1	0.75	754754
000000000000010000000010100001001000010000000000000000000000000000000000	3	7	1	3	755755
000000000000010000000000000000000000000000000000010000000000000000000000	3	7	1	1	756756
000000000000010000000000000011001000000000000000000000000000000000000000	3	8	1	2	757757
000000000000010010000011110000101000100000000001000000000000000000000000	3	8	1	5	758758
000000000000000000100101000000000000000000000000000000000000000000000000	3	7	1	0.666666667	759759
000000000000100000000001000000000000000000000000000000000000000000000000	3	2	1	1	760760
000000000000101110011101000000000000000000000000000000000000000000000000	3	2	1	1	761761
000000000000100010001000000000000000000000000000000000000000000000000000	3	2	1	4	762762
000000000000100000100110100100101100010011111101000000000000000000000000	3	2	1	2.8	763763
000000000000000000000100010000000000000000000000000000000000000000000000	3	7	1	1	764764
000000000000000000100100000000000000000000000000000000000000000000000000	3	8	1	1	765765
000000000000000000110100000000000000000000000000000000000000000000000000	3	8	1	1.5	766766
000000000000000000100000000000000000000000000000000000000000000000000000	3	8	1	0.5	767767
000000000000000000000001111111101000100100000000110110011111101011000000	3	7	1	2.25	768768
000000000000000000000001000000000000000000000000000000000000000000000000	3	7	1	2	769769
000000000000000100001000000000000000000000000000000000000000000000000000	3	2	1	3	770770
000000000000110111101010100000001010000000000000000000000000000000000000	3	3	1	0.625	771771
000000000000100001000010000000000000000000000000000000000000000000000000	3	3	1	1.5	772772
000000000000100001000010001001000001100000000000000000000000000000000000	3	3	1	3.5	773773
000000000000000000000100010000001000000000000000000000000000000000000000	3	8	1	4	774774
000000000000000000000100000000000000000000000000000000000000000000000000	3	8	1	2	775775
000000000000000000111111000000000000000000000000000000000000000000000000	3	7	1	1.666666667	776776
000000000000000000100000000000000000000000000000000000000000000000000000	3	7	1	0.5	777777
000000000000000000010000000000000000000000000000000000000000000000000000	3	7	1	2	778778
000000000000100011000100000000000000000000000000000000000000000000000000	3	2	1	2	779779
000000000000000001010100000000000000000001000000000000000000000000000000	3	8	1	2	780780
000000000000001011110000000000000000000000000000000000000000000000000000	3	2	1	0.75	781781
000000000000000000010000000000000000000000000000000000000000000000000000	3	8	1	2	782782
000000000000000110000000000000000000000000000000000000000000000000000000	3	2	1	3	783783
000000000000000010000000000001000000000000000000000000000000000000000000	3	2	1	3	784784
000000000000010000000000000000000000000000000000000000000000000000000000	3	9	1	2	785785
000000000000001000000000000000000100000000000000000000000000000000000000	3	3	1	3	786786
000000000000001001000010000000000000000000000000000000000000000000000000	3	3	1	1.5	787787
000000000000001000000000000000000000000000000000000000000000000000000000	3	3	1	0.5	788788
000000000000000000010000001000000000000000000000000000000000000000000000	3	2	1	3	789789
000000000000000000001000000000000000000000000000000000000000000000000000	3	2	1	0.5	790790
000000000000000001000000000000000000000000000000000000000000000000000000	3	9	1	2	791791
000000000000000000000100000000000000000000000000000000000000000000000000	3	2	1	2	792792
000000000000000001000000000000000000000000000000000000000000000000000000	3	3	1	0.5	793793
000000000000001000000000000000000000000000000000000000000000000000000000	3	6	1	2	794794
000000000000000000010010000000000000000000000000000000000000000000000000	3	3	1	1	795795
000000000000100001011101001001101010100110010100000000000000000000000000	3	4	1	2.6	796796
000000000000100001001000000000000000000000000000000000000000000000000000	3	4	1	0.25	797797
000000000000100010010101110111001010110100110100111010000000000000000000	3	1	1	1.181818182	798798
000000000000010101110000101110110000111000000010000000000000000000000000	3	1	1	1.125	799799
000000000000001101100100000000000000000000000000000000000000000000000000	3	4	1	2.5	800800
000000000001100000000000010001000000010010001000100000100010000000000000	3	2	1	1	891080
000000000000000101000100100010000100000000000000000000000000000000000000	3	8	1	7	6741404
000000000000000101001000000110001000000000000000000000000000000000000000	3	6	1	0.6	13161311
000000000000010001001001000001000001000000000000000000000000000000000000	3	6	1	1	17323035
000000000000000000000000001000000000000000000000000000000000000000000000	3	1	1	0.5	17361736
000000000000000000000000000100000000000000000000000000000000000000000000	3	3	1	2	18371793
000000000000000000000000110010010000000000000000000000000000000000000000	3	1	1	1	23553526
000000000000000000000000001010001000000000000000000000000000000000000000	3	8	1	4	24463147
000000000000000000000000000000000000101000001000000000000000000000000000	3	3	1	0.666666667	27472747
000000000000000000010100110101100000100000000001000000000000000000000000	3	8	1	4.5	30013001
000000000000010010000000000000000000000000000000000000000000000000000000	3	3	1	3	30023002
000000000000010010011000000001000000010010000010100010010010000000000000	3	3	1	1.8	30033003
000000000000000000100000000000000000000000000000000000000000000000000000	3	2	1	2	30043004
000000000000000000100000000000000000000000000000000000000000000000000000	3	2	1	0.5	30053005
000000000000100000000000000000000000000000000000000000000000000000000000	3	6	1	2	30063006
000000000000100010001000100001000100100010000010000000000000000000000000	3	6	1	0.833333333	30073007
000000000000100110000000000000000000000000000000000000000000000000000000	3	6	1	0.666666667	30083008
000000000000101001001001100001001000111111010100101001011000000000000000	3	6	1	3.6	30093009
000000000000000010000000000000000000000000000000000000000000000000000000	3	3	1	2	30103010
000000000000000001000000010000000100000000000000000000000000000000000000	3	3	1	1.5	30113011
000000000000000001100000010010000001100010011000000000000000000000000000	3	3	1	1.75	30123012
000000000000000000000001000000000001000000000000000000000000000000000000	3	2	1	3	30133013
000000000000000000000001000000000000000000000000000000000000000000000000	3	2	1	2	30143014
000000000000101111111010000000000000000000000000000000000000000000000000	3	4	1	1.2	30153015
000000000000100010101000000000000000000000000000000000000000000000000000	3	4	1	0.2	30163016
000000000000100000000000000000000000000000000000000000000000000000000000	3	4	1	2	30173017
000000000000100001000001101110100100100101011000111111010101100010000110	3	1	1	2.625	30183018
000000000000000000100000000000000000000000000000000000000000000000000000	3	6	1	2	30193019
000000000000000101000000000000001000000101000100000000000000000000000000	3	4	1	3	30203020
000000000000000110111100000000000000000000000000000000000000000000000000	3	4	1	0.6	30223022
000000000000000010000000000000000000000000000000000000000000000000000000	3	1	1	0.5	30233023
000000000000000010100001000010000001000000000000000000000000000000000000	3	1	1	6	30243024
000000000000000000100000000000000000000000000000000000000000000000000000	3	1	1	2	30253025
000000000000011010001100000000000000000000000000000000000000000000000000	3	2	1	6	30263026
000000000000010000101010100000000000000000000000000000000000000000000000	3	2	1	1.333333333	30273027
000000000000100000010010010000000001100100000100101000101000111110000001	3	6	1	3	30283028
000000000000100000100000100010001000000000000000000000000000000000000000	3	6	1	2.5	30293029
000000000000100000001001010000001000100110001000000000000000000000000000	3	6	1	1.75	30303030
000000000000100000100000000000000000000000000000000000000000000000000000	3	6	1	1	30313031
000000000000110010001000100000001000010110000110000000000000000000000000	3	6	1	1.6	30323032
000000000000100000000001000000000000000000000000000000000000000000000000	3	6	1	3	30333033
000000000000010000000100000100001000100001100000010000101100000000000000	3	6	1	3.333333333	30343034
000000000000010000010010100010100001000000000000000000000000000000000000	3	6	1	2	30363036
000000000000010010011001000000000000000000000000000000000000000000000000	3	6	1	2.5	30373037
000000000000000001000000000000000000000000000000000000000000000000000000	3	3	1	0.5	30383038
000000000000000000100010000000000000000000000000000000000000000000000000	3	3	1	1	30393039
000000000000000000100000000000000000000010000000000000000000000000000000	3	3	1	3	30403040
000000000000000000010001000000000000000000000000000000000000000000000000	3	3	1	1	30413041
000000000000000000010000000000000000000000000000000000000000000000000000	3	3	1	2	30423042
000000000000100000001000000000000000000000000000000000000000000000000000	3	1	1	1	30433043
000000000000101001000000000000000000000000000000000000000000000000000000	3	1	1	1.5	30443044
000000000000011101100000110001110000111011110000000000000000000000000000	3	1	1	1.375	30453045
000000000000001000000100000000000000000000000000000000000000000000000000	3	1	1	1	30463046
000000000000000100000000000000000000000000000000000000000000000000000000	3	4	1	2	30473047
000000000000000001001000000000000000000000000000000000000000000000000000	3	1	1	3	30483048
000000000000000000101000000000000000000000000000000000000000000000000000	3	4	1	1	30493049
000000000000000000011000010100000000000000010000110011100010101011100001	3	1	1	0.9	30503050
000000000000100000010010000000000000000000000000000000000000000000000000	3	3	1	0.666666667	30513051
000000000000000010000000000000000000000000000000000000000000000000000000	3	2	1	2	30523052
000000000000000010000000000000000000000000000000000000000000000000000000	3	9	1	2	30533053
000000000000000001000000000000100010100000000010001000000000010000001000	3	9	1	2.333333333	30543054
000000000000000001100000000000000000000000000000000000000000000000000000	3	3	1	1	30553055
000000000000001110111111000000000000000000000000000000000000000000000000	3	6	1	1.75	30563056
000000000000100101010000000000000000000000000000000000000000000000000000	3	1	1	0.5	30573057
000000000000100100000000000000000000000000000000000000000000000000000000	3	1	1	0.333333333	30583058
000000000000001000111001000000000000000000000000000000000000000000000000	3	4	1	1.333333333	30593059
000000000000001010111000100010000100000000000000000000000000000000000000	3	1	1	1.5	30603060
000000000000000000001000000000000000000000000000000000000000000000000000	3	6	1	2	30613061
000000000000000000000001000000000000000000000000000000000000000000000000	3	1	1	2	30623062
000000000000000000000000010000000000010000000000010000000000000000000000	3	2	1	4	30633063
000000000000000000000000010000000000000000000000000000000000000000000000	3	2	1	2	30643064
000000000000000000000000010100001000010000001000000000000000000000000000	3	2	1	2.5	30653065
000000000000000000000000000000100000000000000000000000000000000000000000	3	8	1	2	30663066
000000000000000000000000000000010000000000000000000000000000000000000000	3	2	1	0.5	30673067
000000000000000000000000000000000010000100000000100110000000000000000010	3	8	1	1.666666667	30683068
000000000000000000000000010001000100110000001000000000000000000000000000	3	9	1	3	30693069
000000000000000000000000000000000001000000000000000000000000000000000000	3	5	1	2	30703070
000000000000000000000000000000000001000000000000000000000000000000000000	3	5	1	0.5	30713071
000000000000000000000000101110101111000000000000000000000000000000000000	3	3	1	1.2	30723072
000000000000000000000000100010100000000000000000000000000000000000000000	3	3	1	0.25	30733073
000000000000000000000000000110000000100110100000000000000000000000000000	3	3	1	1.666666667	30743074
000000000000000000010000000000000000010000000000100000000000000000000000	3	2	1	1.5	30761343
000000000000000001000000000000000000000000000000000000000000000000000000	3	9	1	2	30783078
000000000000000001000001000000000000000000000000000000000000000000000000	3	3	1	3	30793079
000000000000000000100000010000000000000001000001000000000000000000000000	3	3	1	5	30803080
000000000000000000100000001000000001000000000000100000010100000000000000	3	3	1	0.6	30813081
000000000000000101001001000000000000000000000000000000000000000000000000	3	6	1	1	30823082
000000000000100011110000000000000000000000000000000000000000000000000000	3	1	1	1.333333333	30833083
000000000000010010111001000000000000000000000000000000000000000000000000	3	4	1	1.666666667	30843084
000000000000010001011000000000000000000000000000000000000000000000000000	3	4	1	1	30853085
000000000000000000000000000000100000000100000000001000000000000000000000	3	4	1	0.666666667	30863086
000000000000000000000000001101110000000000000000000000000000000000000000	3	4	1	0.75	30873087
000000000000000000000000001010101010000000000000000000000000000000000000	3	4	1	1.333333333	30883088
000000000000000000000000110010010011000000000000000000000000000000000000	3	4	1	3	30893089
000000000000000000000000001001010111000000000000000000000000000000000000	3	6	1	1.666666667	30903090
000000000000000000000000000001000101000000000000000000000000000000000000	3	9	1	4	30913091
000000000000000000000001000000000000000000000000000000000000000000000000	3	6	1	2	30923092
000000000000000000000100100000100111100101000101000000000000000000000000	3	6	1	1.6	30933093
000000000000000001000100010110001000000000000000000000000000000000000000	3	1	1	1.666666667	30943094
000000000000000001000000000000000000000000000000000000000000000000000000	3	1	1	2	30953095
000000000000000001000000000000000000000000000000000000000000000000000000	3	1	1	0.5	30963096
000000000000000000010010000000000000000000000000000000000000000000000000	3	6	1	1	30973097
000000000000001101000010100101010100110010010100110100000000000000000000	3	1	1	2.166666667	30983098
000000000000000000000010000000000000000000000000000000000000000000000000	3	3	1	0.5	30993099
000000000000010000000000000000000000000000000000000000000000000000000000	3	4	1	2	31003100
000000000000000111110000010011101110000000000000000000000000000000000000	3	3	1	0.75	31013101
000000000000000111011010100100100110000000000000000000000000000000000000	3	3	1	1.6	31023102
000000000000000010000000000000000000000000000000000000000000000000000000	3	9	1	2	31033103
000000000000000010000100000000000000000000000000000000000000000110010000	3	3	1	1.333333333	31043104
000000000000000010000000000000000000000000000000000000000000000000000000	3	3	1	2	31053105
000000000000000001000000000000000000000000000000000000000000000000000000	3	9	1	2	31063106
000000000000000001000000000000000000000000000000000000000000000000000000	3	9	1	2	31073107
000000000000000000000000100000000000000000000000000000000000000000000000	3	8	1	2	31083108
000000000000000000000000101100000000000000000000000000000000000000000000	3	8	1	1.5	31093109
000000000000000000000000000010001000000000000000000000000000000000000000	3	7	1	1	31103110
000000000000000000000000011000000000000000000000000000000000000000000000	3	8	1	1	31113111
000000000000000000000000000001000000000000000000000000000000000000000000	3	7	1	0.5	31123112
000000000000000000000000000001000000000000000000000000000000000000000000	3	8	1	2	31143114
000000000000000000000000010000000000000000000000000000000000000000000000	3	2	1	2	31153115
000000000000000000000000000000000010000000000000000000000000000000000000	3	5	1	2	31163116
000000000000000000000000000000000010000000000000000000000000000000000000	3	5	1	2	31173117
000000000000000000000000000100000000000000000000000000000000000000000000	3	2	1	2	31183118
000000000000000000000000000000001000000000000000000000000000000000000000	3	8	1	2	31193119
000000000000000000000000000000001000000000000000000000000000000000000000	3	8	1	0.5	31203120
000000000000000000000000000001000000000000000000000000000000000000000000	3	2	1	2	31213121
000000000000000000000000010000000000000000000000000000000000000000000000	3	3	1	0.5	31223122
000000000000000000000000000100100000000000000000000000000000000000000000	3	9	1	3	31233123
000000000000000000000000000010000000000000000000000000000000000000000000	3	3	1	2	31243124
000000000000000000000000100010010110000000000000000000000000000000000000	3	6	1	1.333333333	31253125
000000000000000001000000000010000010000000000000000000000000000000000000	3	3	1	4	31273127
000000000000000100000100000000000000000000000000000000000000000000000000	3	6	1	3	31283128
000000000000000101100010100100100111000000000000000000000000000000000000	3	6	1	5	31293129
000000000000110011001001000000000000000000000000000000000000000000000000	3	1	1	1	31303130
000000000000010100010000001000000000000000000000000000000000000000000000	3	4	1	1	31313131
000000000000010000010000000000000000000000000000000000000000000000000000	3	4	1	1	31323132
000000000000010001000000000000000000000000000000000000000000000000000000	3	1	1	1	31333134
000000000000010001000100000100010000000000000001010010000100000000000000	3	1	1	2.666666667	31353135
000000000000000000000001000000000000000000000000000000000000000000000000	3	3	1	0.5	31363136
000000000000000000001000000000000000000000000000000000000000000000000000	3	6	1	0.5	31373137
000000000000000000000110000000000000000000000000000000000000000000000000	3	6	1	1	31383138
000000000000000000010000000000000000000000000000000000000000000000000000	3	4	1	0.5	31393139
000000000000000000001000000000000000000000000000000000000000000000000000	3	4	1	2	31403140
000000000000000000001000000000011000000000000000000000000000000000000000	3	4	1	1.5	31413141
000000000000000000000001000000000000000000000000000000000000000000000000	3	1	1	0.5	31423142
000000000000000000000000001000000000000000000000000000000000000000000000	3	5	1	0.5	31433143
000000000000000000000000001000100000000000000000100000000000000000000000	3	5	1	4	31443144
000000000000000000000000000011111110100100100000000000000000000000000000	3	7	1	3	31453145
000000000000000000000000011101001000111101100111111100011000111111101111	3	8	1	2.3	31463146
000000000000000000000000000000010100000000000000000000000000000000000000	3	5	1	0.333333333	31483148
000000000000000000000000111110101101000011010001000001000000000000000000	3	2	1	4.333333333	31493149
000000000000000000000000000001000000000000000000000000000000000000000000	3	8	1	2	31503150
000000000000001000000000010000000000000000000000000000000000000000000000	3	1	1	1	31513151
000000000000000000010000000000000000000000000000000000000000000000000000	3	4	1	2	31523152
000000000000000000001000000000000000000000000000000000000000000000000000	3	1	1	0.5	31533153
000000000000000000000000111110110100000000000000000000000000000000000000	3	7	1	2.333333333	31543154
000000000000000000000000111101001011000000000000000000000000000000000000	3	8	1	0.25	31551933
000000000000000000000000100110100100001100001100000000000000000000000000	3	8	1	1.2	31563156
000000000000000000000000010101101110000000000000000000000000000000000000	3	8	1	3.5	31573157
000000000000000000000000010000000001010000000000101110001000100000000000	3	8	1	2.666666667	31583158
000000000000000000000000010001000000000000000000000000000000000000000000	3	8	1	1	31593159
000000000000000000000000000001000000000000000000000000000000000000000000	3	7	1	2	31603160
000000000000000000000000001000000000000000000000000000000000000000000000	3	8	1	2	31613161
000000000000000000000000000000101000010110111011000000000000000000000000	3	7	1	1	31623162
000000000000000000000000000000001000000000000000000000000000000000000000	3	5	1	2	31631951
000000000000000000000000101000000000000000000000000000000000000000000000	3	2	1	0.333333333	31643164
000000000000000000000000000001001001011101000000000000000000000000000000	3	8	1	3.5	31653165
000000000000000000000000000000100101000000000000000000000000000000000000	3	8	1	4	31663166
000000000000000000000000000000100000100000000000000000000000000000000000	3	8	1	1	31673167
000000000000000000000000001000000000000000000000000000000000000000000000	3	2	1	0.5	31683168
000000000000000000000000000000000000000100000111000000000000000000000000	3	8	1	5	31693169
000000000000000000000000000000000000011000000000100010000000000000000000	3	3	1	1	31713171
000000000000000000000000000000000000010110000000000000000000000000000000	3	3	1	1.5	31723172
000000000000000000000000000000000000000000100000000000000000000000000000	3	2	1	2	31733173
000000000000000000000000000000000000000100100010000000000000000000000000	3	9	1	1.5	31743174
000000000000000000000000000000000000000100000000000000000000000000000000	3	9	1	2	31753175
000000000000000000000000010001000000000000000000000000000000000000000000	3	7	1	3	31763176
000000000000000000000000010000000000000000000000000000000000000000000000	3	7	1	2	31773177
000000000000000000000000000110000000100000000000100000000000000000000000	3	5	1	0.5	31783178
000000000000000000000000000101101001111111101110111110111010000000000000	3	5	1	4.2	31793179
000000000000000000000000000100000010111111111110000000000000000000000000	3	5	1	0.875	31803180
000000000000000000000000000111111110000000000000000000000000000000000000	3	5	1	4	31813181
000000000000000000000000000010000000000000000000000000000000000000000000	3	5	1	0.5	31823182
000000000000000000000000001000000000000000000000000000000000000000000000	3	8	1	2	31833183
000000000000000000000000001000000000000000000000000000000000000000000000	3	8	1	2	31843184
000000000000000000000000000000001000000000000000000000000000000000000000	3	5	1	2	31853185
000000000000000000000000000000000100000000000000000000000000000000000000	3	5	1	0.5	31863186
000000000000000000000000000000000100000000000000000000000000000000000000	3	5	1	2	31873187
000000000000000000000000000000000101000000000000000000000000000000000000	3	5	1	1	31883188
000000000000000000000000011011001011111110000100111100001010000000100000	3	2	1	2.142857143	31893189
000000000000000000000000001100000000000001000000110010000010000000000000	3	2	1	2	31903190
000000000000000000000000001000000000000000000000000000000000000000000000	3	2	1	2	31913191
000000000000000000000000000100000000000000000000000000000000000000000000	3	2	1	2	31923192
000000000000000000000000100000010000011000000000000000000000000000000000	3	9	1	5	31933193
000000000000000000000000100000100001000000000000000000000000000000000000	3	9	1	1.5	31943194
000000000000000000000000001010110000000000000000000000000000000000000000	3	3	1	1	31953195
000000000000000000000000000000000001000000000000000000000000000000000000	3	8	1	2	31963196
000000000000000000000000111000110000000000000000000000000000000000000000	3	6	1	0.4	31973197
000000000000000000000000100111010000000000000000000000000000000000000000	3	6	1	1.333333333	31983198
000000000000000000000000000001000100000000000000000000000000000000000000	3	3	1	1	31993199
000000000000000000000000010001001011111101001101000000000000000000000000	3	6	1	0.875	32003200
000000000000000000011000001010100000000000000000000000000000000000000000	3	1	1	2.5	32013201
000000000000000000001000001101101101011011101100000000000000000000000000	3	4	1	1.125	32023202
000000000000000000000001000000000000000000000000000000000000000000000000	3	1	1	2	32033203
000000000000000000000000000100010100000000000000000000000000000000000000	3	5	1	1.5	32043204
000000000000000000000000000100100111000110011111000000000000000000000000	3	5	1	1.333333333	32053205
000000000000000000000000000100011010000000000000000000000000000000000000	3	5	1	2	32063206
000000000000000000000000000000100000000000000000000000000000000000000000	3	5	1	2	32083208
000000000000000000000000000000101010000000000000000000000000000000000000	3	5	1	1.5	32093209
000000000000000000000000000101000000000000000000000000000000000000000000	3	8	1	3	32103210
000000000000000000000000000101000001111011000111000000000000000000000000	3	8	1	1.6	32123212
000000000000000000000000000100000000000000000000000000000000000000000000	3	8	1	0.5	32133213
000000000000000000000000100000000000000000000000000000000000000000000000	3	2	1	0.5	32143214
000000000000000000000000100000001100100011000000000000000000000000000000	3	2	1	1.666666667	32153215
000000000000000000000000000000000100000000000000000000000000000000000000	3	5	1	2	32163216
000000000000000000000000000000000110100011011001000000000000000000000000	3	5	1	4	32173217
000000000000000000000000000000000100000000000000000000000000000000000000	3	5	1	2	32183218
000000000000000000000000000000000100000000000000000000000000000000000000	3	5	1	2	32193219
000000000000000000000000011000101000100001000000000000000000000000000000	3	2	1	3	32203220
000000000000000000000000001000000000000000000000000000000000000000000000	3	2	1	2	32213221
000000000000000000000000001010010000000000000000000000000000000000000000	3	2	1	1.5	32223222
000000000000000000000000000000000000101110000000000000010000000000000000	3	7	1	2.5	32233223
000000000000000000000000001000000000000000000000000000000000000000000000	3	2	1	2	32243224
000000000000000000000000001110000000000000000000000000000000000000000000	3	2	1	1.5	32253225
000000000000000000000000000000010000000000000000000000000000000000000000	3	8	1	2	32263226
000000000000000000000000000001000100000000000000000000000000000000000000	3	2	1	3	32273227
000000000000000000000000000000011010000000000000000000000000000000000000	3	3	1	4	32283228
000000000000000000000000001010001100000000000000000000000000000000000000	3	4	1	2	32293229
000000000000000000000000001101100100000000000000000000000000000000000000	3	4	1	1.333333333	32303230
000000000000000000000000000000000100000001000000000000000000000000000000	3	6	1	1	32313231
000000000000000000000000101011001001000000000000000000000000000000000000	3	1	1	1.666666667	32323232
000000000000000000000000000000000010000000000000000000000000000000000000	3	9	1	2	32333233
000000000000000000000000000000000001000001000000000010000010000000000000	3	9	1	5	32343234
000000000000000000000000000000000001000000000000000010000000000010001000	3	9	1	2	32353235
000000000000000000000000000000000001000000000000000000000000000000000000	3	3	1	2	32363236
000000000000000000000000010001000000000000000001000000000000000000000000	3	1	1	4	32373237
000000000000000000000000000000110000000000000000000000000000000000000000	3	4	1	1	32383238
000000000000000000000000000000010000000000000000000000000000000000000000	3	4	1	0.5	32393239
000000000000000000000000000000000001000000000000000000000000000000000000	3	4	1	0.5	32403240
000000000000000000000000000000000000000100000000000000000000000000000000	3	7	1	2	32413241
000000000000000000000000000000000000000100000000000000000000000000000000	3	7	1	2	32423242
000000000000000000000000000000000000110000000100100100100100010000000000	3	8	1	1.5	32433243
000000000000000000000000000000000000000001000000000000000000000000000000	3	5	1	2	32443244
000000000000000000000000000000000000000000110101000000000000000000000000	3	5	1	2	32453245
000000000000000000000000000000000000000100011101000000000000000000000000	3	8	1	0.75	32463246
000000000000000000000000000000000000000000000100000100000100000010000000	3	5	1	2	32473247
000000000000000000000000000000000000010001000000000000000000000000000000	3	2	1	3	32483248
000000000000000000000000000000000000000000000101000110000001000000000000	3	8	1	1.333333333	32503250
000000000000000000000000000000010000000000000000000000000000000000000000	3	8	1	2	32513251
000000000000000000000000000000010000000000000000000000000000000000000000	3	8	1	2	32523252
000000000000000000000000000111000100000000100011000000000000000000000000	3	2	1	1.25	32533253
000000000000000000000000000000000100100000000000000000000000000000000000	3	8	1	0.333333333	32543254
000000000000000000000000001000000000000000000000000000000000000000000000	3	3	1	0.5	32553255
000000000000000000000000001010001001000000000000000000000000000000000000	3	3	1	5	32563256
000000000000000000000000000101000001010001100000000000000000000000000000	3	9	1	1.666666667	32573257
000000000000000000000000000100000001000000000000000000000000000000000000	3	9	1	3	32583258
000000000000000000000000000111111011000000000000000000000000000000000000	3	9	1	4	32593259
000000000000000000000000000010000000111000000000000000000000101110111110	3	9	1	6.5	32603260
000000000000000000000000000001001000000000000000000000000000000000000000	3	3	1	3	32613261
000000000000000000000000000001000100000010000000000001000100000000000000	3	3	1	0.75	32623262
000000000000000000000000011000101001000000000000000000000000000000000000	3	6	1	2.5	32633263
000000000000000000000000010010001001110100000000000000000000000000000000	3	6	1	3.5	32643264
000000000000000000000000001011011011000000000000000000000000000000000000	3	6	1	1.25	32653265
000000000000000000000000000000010010100010000100000000000000000000000000	3	3	1	2.5	32663266
000000000000000000000000000000000010100001000000000000000000000000000000	3	3	1	1.5	32673267
000000000000000000000000000001010011010000100000101001000001000000000000	3	7	1	3	32683268
000000000000000000000000000001110000000000000000000000000000000000000000	3	4	1	0.666666667	32693269
000000000000000000000000000000000010000000000000000000000000000000000000	3	6	1	2	32703270
000000000000000000000000000000001000000000000000000000000000000000000000	3	4	1	2	32713271
000000000000000000000000000000001110101111011101000000000000000000000000	3	4	1	2.5	32723272
000000000000000000000000000001000111000000000000000000000000000000000000	3	1	1	0.5	32733273
000000000000000000000000000000011001000000000000000000000000000000000000	3	1	1	0.666666667	32743274
000000000000000000000000000000000000010111111101000000000000000000000000	3	5	1	4.5	32753275
000000000000000000000000000100000000000000000000000000000000000000000000	3	3	1	2	32763276
000000000000000000000000000110000010100010000000001000000010000000010000	3	3	1	2.333333333	32773277
000000000000000000000000001010000000000000000000000000000000000000000000	3	9	1	3	32783278
000000000000000000000000000000000100011100001001100010000000101100010100	3	8	1	2.75	32793279
000000000000000000000000100000000011000000000000000000000000000000000000	3	9	1	4	32803280
000000000000000000000000110010000000101011011101010010000000111110000000	3	9	1	5.666666667	32813281
000000000000000000000000110001110001000000000000000000000000000000000000	3	9	1	1.666666667	32823282
000000000000000000000000000100000000000000000000000000000000000000000000	3	2	1	0.5	32833283
000000000000000000000000011101001010000000000000000000000000000000000000	3	2	1	1.666666667	32843284
000000000000000000000000000001000000000000000000000000000000000000000000	3	8	1	0.5	32853285
000000000000000000000000000001100100000000000000000000000000000000000000	3	8	1	1.5	32863286
000000000000000000000000000001001000000000000000000000000000000000000000	3	8	1	3	32873287
000000000000000000000000100000000000001001001000010001010010000000000000	3	2	1	4	32883288
000000000000000000000000000010000100000000000100000000000000000000000000	3	8	1	4	32893289
000000000000000000000000000100000000000000000000000000000000000000000000	3	8	1	2	32913291
000000000000000000000000000000100010100010011010111111011000110111111011	3	5	1	1.25	32923292
000000000000000000000000000000100010000000000000000000000000000000000000	3	5	1	3	32933293
000000000000000000000000000001101111000000000000000000000000000000000000	3	5	1	0.333333333	32943294
000000000000000000000000000010000000000000000000000000000000000000000000	3	7	1	2	32953295
000000000000000000000000000011010010001110000000111110011110111011110100	3	7	1	2.714285714	32963296
000000000000000000000000000100000000000000000000000000000000000000000000	3	7	1	0.5	32973297
000000000000000000000000000000000000100000000000000000000000000000000000	3	7	1	2	32993299
000000000000000000000000101110100000000000000000000000000000000000000000	3	7	1	1.333333333	33003300
000000000000000000000000000010001000000000000000000000000000000000000000	3	3	1	1	33013301
000000000000000000000000000011101110000000000000000000000000000000000000	3	3	1	1	33023302
000000000000000000000000000010000000000000000000000000000000000000000000	3	3	1	0.5	33033303
000000000000000000000000000010000000000000000000000000000000000000000000	3	3	1	2	33043304
000000000000000000000000000110011111000000000000000000000000000000000000	3	6	1	3.5	33053305
000000000000000000000000100011111010000000000000000000000000000000000000	3	4	1	1.25	33063306
000000000000000000000000100011001111000000000000000000000000000000000000	3	4	1	2	33073307
000000000000000000000000000000001010000000000000000000000000000000000000	3	3	1	1	33083308
000000000000000000000000001000000000000000000000000000000000000000000000	3	4	1	2	33093309
000000000000000000000000001010110001101010000100000000000000000000000000	3	4	1	2.666666667	33103310
000000000000000000000000001011110001000000000000000000000000000000000000	3	4	1	1	33113311
000000000000000000000000101010010110000000000000000000000000000000000000	3	1	1	3	33123312
000000000000000000000000000000010000000001000000000000000000000000000000	3	6	1	1	33133313
000000000000000000000000000000000010000000000000000000000000000000000000	3	9	1	2	33143314
000000000000000000000000000000010111000000000000000000000000000000000000	3	6	1	5	33153315
000000000000000000000000000000010101000000000000000000000000000000000000	3	6	1	1.5	33163316
000000000000000000000000000001011000000000000000000000000000000000000000	3	4	1	4	33173317
000000000000000000000000000100101000000000000000000000000000000000000000	3	1	1	0.666666667	33183318
000000000000000000000000000100000000000000000000000000000000000000000000	3	1	1	0.5	33193319
000000000000000000000000000001010010100000000000000000000000000000000000	3	1	1	1	33203320
000000000000000000000000000001000000000000000000000000000000000000000000	3	1	1	2	33213321
000000000000000000000000000010000010000000000000000000000000000000000000	3	9	1	3	33263326
000000000000000000000000000010000011000000000000000000000000000000000000	3	9	1	4	33273327
000000000000000000000000000000000101000000000000000000000000000000000000	3	2	1	3	33283328
000000000000000000000000000000000100000000000000000000000000000000000000	3	2	1	0.5	33293329
000000000000000000000000011001001000000000000000000000000000000000000000	3	6	1	5	33303330
000000000000000000000000001011010100100000001011000000000000000000000000	3	6	1	1.75	33313331
000000000000000000000000001000010000000000000000000000000000000000000000	3	6	1	1	33323332
000000000000000000000000010010000100000000000000000000000000000000000000	3	4	1	0.666666667	33333333
000000000000000000000000011111110111111111111111111111111111100000000000	3	4	1	3.111111111	33343334
000000000000000000000000010111110000000000000000000000000000000000000000	3	4	1	3	33353335
000000000000000000000000000000000010000000000000000000000000000000000000	3	3	1	2	33363336
000000000000000000000000000000000011101010000010000000000000000000000000	3	3	1	1	33373337
000000000000000000000000000100010000000000000000000000000000000000000000	3	4	1	1	33383338
000000000000000000000000000111001000000000000000000000000000000000000000	3	4	1	1	33393339
000000000000000000000000000010010000000000000000000000000000000000000000	3	4	1	3	33403340
000000000000000000000000000010100000000000000000000000000000000000000000	3	4	1	1	33413341
000000000000000000000000000000001001000000000000000000000000000000000000	3	6	1	3	33423342
000000000000000000000000000000000100000000000000000000000000000000000000	3	6	1	2	33433343
000000000000000000000000000000000101000000000000000000000000000000000000	3	6	1	1	33443344
000000000000000000000000000000000100000000000000000000000000000000000000	3	6	1	2	33453345
000000000000000000000000000000000001010000100001000000000000000000000000	3	6	1	2	33463346
000000000000000000000000000000000001001000000000100000000000000000000000	3	6	1	4	33473347
000000000000000000000000000000000111000001000000000000000000000000000000	3	5	1	2	33483348
000000000000000000000000000000000011000000000000000000000000000000000000	3	4	1	3	33493349
000000000000000000000000000000000000010010000000000000000000000000000000	3	9	1	3	33503350
000000000000000000000000010000000000000000000000000000000000000000000000	3	9	1	2	33513351
000000000000000000000000010100000001000000000001000000000000000000000000	3	9	1	5	33523352
000000000000000000000000010000010010011011000000000000000000000000000000	3	3	1	2	33533353
000000000000000000000000001100000000000000000000000000000000000000000000	3	3	1	3	33542787
000000000000000000000000001010000100010010000001100000000000000000000000	3	3	1	1.25	33553355
000000000000000000000000000000010000000000000000000000000000000000000000	3	2	1	2	33563356
000000000000000000000000000100000000000000000000000000000000000000000000	3	3	1	0.5	33573357
000000000000000000000000000000000100000000000000000000000000000000000000	3	2	1	2	33583358
000000000000000000000000011000111101000000000000000000000000000000000000	3	6	1	1.25	33593359
000000000000000000000000010010111100000000000000000000000000000000000000	3	6	1	0.6	33603360
000000000000000000000000010010001111010100000100000000000000000000000000	3	6	1	1.75	33613361
000000000000000000000000001111100000000000000000000000000000000000000000	3	6	1	0.166666667	33623362
000000000000000000000000000000010000001000000000000010000000000000000000	3	9	1	4	33633363
000000000000000000000000000000001000000000000000000000000000000000000000	3	3	1	0.5	33643364
000000000000000000000000011001110111000000000000000000000000000000000000	3	4	1	9	33653365
000000000000000000000000010110110001000000000000000000000000000000000000	3	4	1	1.666666667	33673367
000000000000000000000000000101001000001000010000010010001000000000000000	3	4	1	4	33683368
000000000000000000000000000000000001000000000000000000000000000000000000	3	3	1	2	33693369
000000000000000000000000000010000001000000000000000000000000000000000000	3	4	1	3	33703370
000000000000000000000000000000001000000000000000000000000000000000000000	3	6	1	2	33713371
000000000000000000000000000000000100000000000000000000000000000000000000	3	6	1	2	33723372
000000000000000000000000000000000100000000000000000000000000000000000000	3	6	1	2	33733373
000000000000000000000000000000000100000110010000000100000001000000000000	3	6	1	3	33743374
000000000000000000000000001101000100010000010010000000000000000000000000	3	1	1	2	33753375
000000000000000000000000010000000000000000000000000000000000000000000000	3	6	1	2	33763376
000000000000000000000000000010000101000000000000000000000000000000000000	3	6	1	1.5	33773377
000000000000000000000000000011001000000000000000000000000000000000000000	3	6	1	0.666666667	33783378
000000000000000000000000010001010000000000000000000000000000000000000000	3	1	1	1.5	33793379
000000000000000000000000010000000000000000000000000000000000000000000000	3	1	1	0.5	33803380
000000000000000000000000000000010000000000000000000000000000000000000000	3	4	1	2	33813381
000000000000000000000000000011010001000000000001000000000000000000000000	3	1	1	1.333333333	33823382
000000000000000000000000000010010101010000010100000000000000000000000000	3	1	1	1.25	33833383
000000000000000000000000000000001000000000000000000000000000000000000000	3	1	1	2	33843384
000000000000000000000000000000000010000000000000000000000000000000000000	3	1	1	0.5	33853385
000000000000000000000000000000000000100000000000001001000000000001001010	3	7	1	7	33863386
000000000000000000000000000000000000001001011111000000000000000000000000	3	5	1	8	33873387
000000000000000000000000000000000000001000010000111111110110111111111010	3	5	1	1.666666667	33883388
000000000000000000000000000000000000000010111101000000000000000000000000	3	5	1	1.666666667	33893389
000000000000000000000000000000000000000010000100000000000000000000000000	3	5	1	3	33903390
000000000000000000000000000000000000000001010000011111010110101011101100	3	7	1	5.333333333	33913391
000000000000000000000000000000000000000101001000000000000000000000000000	3	8	1	1.5	33923392
000000000000000000000000000000000000000000111010100001001000101111101110	3	8	1	1.571428571	33933393
000000000000000000000000000000000000000000000001000000000000000000000000	3	5	1	2	33943394
000000000000000000000000000000000000000100000000000000000000000000000000	3	2	1	2	33953395
000000000000000000000000000000000000000110011101100010101000111101101111	3	2	1	2.142857143	33963396
000000000000000000000000000000000000100010000000000000000000000000000000	3	3	1	3	33973397
000000000000000000000000000000000000101001010000000000000000000000000000	3	3	1	5	33983398
000000000000000000000000000000000000100000100001000000000000000000000000	3	3	1	1.5	33993399
000000000000000000000000000000000000010110000000000000000000000000000000	3	9	1	1.5	34003400
000000000000000000000000000000100000000000000000000000000000000000000000	3	4	1	2	34013401
000000000000000000000000000100000010000000000000000000000000000000000000	3	1	1	1	34023402
000000000000000000000000000110001000101100000000000000000000000000000000	3	1	1	1	34033403
000000000000000000000000000000000100010100000010000001000000000000000000	3	4	1	2.5	34043404
000000000000000000000000000000000000100000110000000000000000000000000000	3	5	1	4	34053405
000000000000000000000000000000000000001010000000000000000000000000000000	3	7	1	3	34063406
000000000000000000000000000000000000000100101011101110101111000000000000	3	5	1	1.666666667	34073407
000000000000000000000000000000000000000000100000000000000000000000000000	3	7	1	0.5	34083408
000000000000000000000000000000000000100100111111000000000000000000000000	3	2	1	4	34093409
000000000000000000000000000000000000100001000000000000000000000000000000	3	2	1	3	34103410
000000000000000000000000000000000000010011011000000000000000000000000000	3	2	1	0.75	34113411
000000000000000000000000000000000000001000100100000000000000000000000000	3	2	1	1.5	34123412
000000000000000000000000000000000000000000000001101001001101011111111111	3	7	1	0.333333333	34133413
000000000000000000000000000000000000100000000000000000000000000000000000	3	3	1	2	34143414
000000000000000000000000000000000000100000000000000000000000000000000000	3	3	1	2	34153415
000000000000000000000000000000000000010010100000000000000000000000000000	3	9	1	1.5	34163416
000000000000000000000000000000000000000100000000101010000000001000000000	3	3	1	0.75	34173417
000000000000000000000000000000000000000001110111110110010101110100000000	3	3	1	1	34183418
000000000000000000000000000000000000000110111101000000000000000000000000	3	6	1	1.25	34193419
000000000000000000000000000000000000000110011101000000000000000000000000	3	4	1	3	34203420
000000000000000000000000000000000000000110000010000000000000000000000000	3	4	1	1.5	34213421
000000000000000000000000000000000000100100101000000000000000000000000000	3	1	1	2	34233423
000000000000000000000000000000000000100010101001000000000000000000000000	3	1	1	0.4	34243424
000000000000000000000000000000000000100100100000000000000000000000000000	3	1	1	0.666666667	34253425
000000000000000000000000000000000000010000000000000100000000000000000000	3	8	1	1	34263426
000000000000000000000000000000000000010000000010101000100100101100001111	3	8	1	6.5	34273427
000000000000000000000000000000000000001000000000000000000000000000000000	3	8	1	2	34283428
000000000000000000000000000000000000001000001000100000000000100000000000	3	8	1	1	34293429
000000000000000000000000000000000000100000100000100000001000000000000000	3	2	1	2	34303430
000000000000000000000000000000000000000001011000000000000000000000000000	3	8	1	4	34313431
000000000000000000000000000000000000001000100000100000000000000000000000	3	2	1	4	34323432
000000000000000000000000000000000000101010010011000000000000000000000000	3	9	1	1.666666667	34333433
000000000000000000000000000000000000000101000000000000000000000000000000	3	3	1	1	34343434
000000000000000000000000000000000000001010100010100001000010000000000000	3	6	1	1.25	34353435
000000000000000000000000000000000000001001000000000000000000000000000000	3	6	1	3	34363436
000000000000000000000000000000000000000000010000000000000000000000000000	3	6	1	2	34373437
000000000000000000000000000000000000000000000010011100111111000000000000	3	6	1	3	34383438
000000000000000000000000000000000000010010111000000000000000000000000000	3	7	1	0.4	34523452
000000000000000000000000000000000000010000100100010110000010000000000000	3	5	1	2	34533453
000000000000000000000000000000000000011001100011100111110010000000000000	3	5	1	6.5	34543454
000000000000000000000000000000000000010000000000000000000000000000000000	3	5	1	2	34553455
000000000000000000000000000000000000011010011010101010001000100110101100	3	8	1	5	34563456
000000000000000000000000000000000000010100000000100111000000000000000000	3	8	1	1.666666667	34573457
000000000000000000000000000000000000010101000001000000000000000000000000	3	8	1	2	34583458
000000000000000000000000000000000000000000100000000000000000000000000000	3	5	1	0.5	34593459
000000000000000000000000000000000000000000001000000000000000000000000000	3	5	1	2	34603460
000000000000000000000000000000000000000000010000000000000000000000000000	3	8	1	2	34613461
000000000000000000000000000000000000111010110101000000000000000000000000	3	3	1	2.333333333	34623462
000000000000000000000000000000000000000001010000000000000000000000000000	3	2	1	1	34633463
000000000000000000000000000000000000000000001000000000000000000000000000	3	2	1	2	34643464
000000000000000000000000000000000000010010100010101001001010110000010000	3	6	1	3.666666667	34653465
000000000000000000000000000000000000010110100010000000000000000000000000	3	6	1	2.5	34663466
000000000000000000000000000000000000010010100100101101001111101101010000	3	6	1	1.111111111	34673467
000000000000000000000000000000000000011111111000000000000000000000000000	3	4	1	4	34683468
000000000000000000000000000000000000010001010001000000000000000000000000	3	4	1	5	34693469
000000000000000000000000000000000000110001011011000000000000000000000000	3	1	1	8	34703470
000000000000000000000000000000000000100000000010101010000000000000000000	3	1	1	1.333333333	34713471
000000000000000000000000000000000000100100000010000000000000000000000000	3	1	1	1.5	34723472
000000000000000000000000000000000000000001000010000000000000000000000000	3	4	1	0.333333333	34733473
000000000000000000000000000000000000000000001000000000000000000000000000	3	4	1	2	34743474
000000000000000000000000000000000000000000000000010000010000000000000000	3	8	1	1	34753475
000000000000000000000000001101000111000000000000000000000000000000000000	3	1	1	1.666666667	34763476
000000000000000000000000000010010101000000000000000000000000000000000000	3	1	1	5	34773617
000000000000000000000000000010100001010000010100101111111001000100000000	3	1	1	1.25	34783478
000000000000000000000000000000001000000000000000000000000000000000000000	3	1	1	0.5	34793479
000000000000000000000000000000001001000000000000000000000000000000000000	3	1	1	3	34803480
000000000000000000000000000000000000010011111101111010001100000000000000	3	2	1	4.333333333	34823482
000000000000000000000000000000000000000110010101000000000000000000000000	3	2	1	6	34833483
000000000000000000000000000000000000000011010010000000000000000000000000	3	2	1	2	34843484
000000000000000000000000000000000000101010100000000000000000000000000000	3	3	1	2	34853485
000000000000000000000000000000000000000000000100000000000000000000000000	3	8	1	2	34863486
000000000000000000000000000000000000000000000100000000000000000000000000	3	8	1	2	34873487
000000000000000000000000000000000000010100100001100010000100011010100000	3	3	1	1.6	34883488
000000000000000000000000000000000000010110011000000000000000000000000000	3	3	1	0.75	34893489
000000000000000000000000000000000000001000000000000000000000000000000000	3	9	1	2	34903490
000000000000000000000000000000000000001000000000000000000000000000000000	3	3	1	2	34913491
000000000000000000000000000000000000111001011000000000000000000000000000	3	6	1	0.6	34923492
000000000000000000000000000000000000000010011100000000000000000000000000	3	3	1	1	34933493
000000000000000000000000000000000000000010100000000000000000000000000000	3	3	1	1	34943494
000000000000000000000000000000000000000101000011000000000000000000000000	3	6	1	2	34953495
000000000000000000000000000000000000000010010000000000000000000000000000	3	6	1	3	34963496
000000000000000000000000000000000000000001000001000000000000000000000000	3	4	1	3	34973497
000000000000000000000000000000000000000001010010000000010000000000000000	3	4	1	2	34983498
000000000000000000000000000000000000000000000101000000000000000000000000	3	6	1	3	34993499
000000000000000000000000000000000000001000011011000000000000000000000000	3	1	1	0.4	35003500
000000000000000000000000100111000001100111010101111110111111000000000000	3	1	1	2.125	35012977
000000000000000000000000000000000001000000000000000000000000000000000000	3	9	1	0.5	35043507
000000000000000000000000100000000000000000000000000000000000000000000000	3	1	1	0.5	35143512
000000000000000000000000101110111011111111001001000000000000000000000000	3	1	1	1.714285714	35243534
000000000000000000000000111111110000000000000000000000000000000000000000	3	1	1	2.333333333	35403529
000000000000000000000000000000000001000000000001000000000000000000000000	3	9	1	1	35413531
000000000000000000000000100010001011100001000010000000000000000000000000	3	1	1	1.5	35453544
000000000000000000000000100001100010110000100101000000000000000000000000	3	1	1	0.571428571	35483511
000000000000000000000000000000000000000000000000110111011100100000000100	3	1	1	1	35483548
000000000000000000000000100010001000100000000000000000000000000000000000	3	1	1	1	35493527
000000000000000000000000000000000000000000000000000000000000000100000000	3	9	1	2	35803580
000000000000000000000000000000000000000000000000000000000000000100000000	3	1	1	0.5	35953595
000000000000000000000000000000000000000100000000000000000000000000000000	3	7	1	2	37013701
000000000000000000000000000000000000000011000000000000000000000000000000	3	7	1	1	37023702
000000000000000000000000000000000000001001001000000000000000000000000000	3	8	1	0.666666667	37033703
000000000000000000000000000000000000001000000000000000000000000000000000	3	8	1	2	37043704
000000000000000000000000000000000000000000010000000000000000000000000000	3	5	1	2	37053705
000000000000000000000000000000000000000001000000000000000000000000000000	3	8	1	2	37063706
000000000000000000000000000000000000000001000100100000101100110101100111	3	8	1	2.2	37073707
000000000000000000000000000000000000000000100000000000000000000000000000	3	8	1	2	37083708
000000000000000000000000000000000000000100101000000000000000000000000000	3	2	1	4	37093709
000000000000000000000000000000000000100100000000000000000000000000000000	3	9	1	3	37103710
000000000000000000000000000000000000101100000000000000000000000000000000	3	9	1	0.666666667	37113711
000000000000000000000000000000000000111100000000000000000000000000000000	3	9	1	5	37123712
000000000000000000000000000000000000000000000011000000000000000000000000	3	8	1	1	37133713
000000000000000000000000000000000000000000000010000000000000000000000000	3	8	1	2	37143714
000000000000000000000000000000000000000000011000000000000000000000000000	3	2	1	1	37153715
000000000000000000000000000000000000000110000100000000000000000000000000	3	3	1	4	37163716
000000000000000000000000000000000000000001000000000010000000011111111000	3	9	1	3	37173717
000000000000000000000000000000000000001000101001000000000000000000000000	3	6	1	2	37183718
000000000000000000000000000000000000111111010000000000000000000000000000	3	4	1	3.5	37193719
000000000000000000000000000000000000000001000000000000000000000000000000	3	6	1	2	37203720
000000000000000000000000000000000000001111111011000000000000000000000000	3	4	1	2.666666667	37213721
000000000000000000000000000000000000001110010110000000000000000000000000	3	4	1	1	37223722
000000000000000000000000000000000000000011010011000000000000000000000000	3	4	1	6	37233723
000000000000000000000000000000000000010000011011000000000000000000000000	3	1	1	1.333333333	37243724
000000000000000000000000000000000000000000000001100000000101000000001001	3	6	1	3	37253725
000000000000000000000000000000000000000000000000100000001000000000000000	3	7	1	1	37263726
000000000000000000000000000000000000000000000000100010011000000000000000	3	7	1	2	37273727
000000000000000000000000000000000000000000000000101001000010101100000000	3	5	1	2	37283728
000000000000000000000000000000000000000000000000010001000000000000000000	3	7	1	3	37293729
000000000000000000000000000000000000000000000000001000000000000000000000	3	5	1	2	37303730
000000000000000000000000000000000000000000000000001001000000111101000100	3	8	1	1.5	37313731
000000000000000000000000000000000000000000000000100100001001000000000000	3	2	1	1	37323732
000000000000000000000000000000000000000000000000010000000010000000000000	3	2	1	3	37333733
000000000000000000000000000000000000000000000000010000011000000000000000	3	2	1	4	37343734
000000000000000000000000000000000000000000000000001000000000000000000000	3	2	1	0.5	37353735
000000000000000000000000000000000000000000000000000010000000000000000000	3	2	1	2	37363736
000000000000000000000000000000000000000000000000110110011001000000000000	3	6	1	3.5	37373737
000000000000000000000000000000000000000000000000010110010000000000000000	3	4	1	2	37383738
000000000000000000000000000000000000000000000000010111111111111110000000	3	4	1	2.4	37393739
000000000000000000000000000000000000000000000000000100010100000000000000	3	4	1	4	37403740
000000000000000000000000000000000000000000000000110011100100000000000000	3	1	1	3	37413741
000000000000000000000000000000000000000000000000101010101100000000000000	3	1	1	1.666666667	37423742
000000000000000000000000000000000000000000000000010000000000000000000000	3	1	1	2	37433743
000000000000000000000000000000000000000000000000000000010100100000001000	3	4	1	1	37443744
000000000000000000000000000000000000000000000000000000010100000000000000	3	4	1	0.333333333	37453745
000000000000000000000000000000000000000000000000000011010001000000000000	3	1	1	5	37463746
000000000000000000000000000000000000000000000000000000000010000000000000	3	1	1	2	37473747
000000000000000000000000000000000000000000000000000000000000001000000000	3	5	1	2	37483748
000000000000000000000000000000000000000000000000000000000000000100000000	3	7	1	2	37493749
000000000000000000000000000000000000000000000000000000000000010000000001	3	8	1	3	37503750
000000000000000000000000000000000000010100000000000000000000000000000000	3	6	1	1	37513751
000000000000000000000000000000000000010000101001110101010101000000000000	3	6	1	5.5	37523752
000000000000000000000000000000000000010000000000000000000010000000000000	3	6	1	1	37533753
000000000000000000000000000000000000010001000000000000000000000000000000	3	6	1	3	37543754
000000000000000000000000000000000000000000000001000000000000000000000000	3	2	1	2	37553755
000000000000000000000000000000000000000000000100000000000000000000000000	3	9	1	2	37563756
000000000000000000000000000000000000000000110000000000000000000000000000	3	6	1	1	37573757
000000000000000000000000000000000000000110000000000000000000000000000000	3	4	1	3	37583758
000000000000000000000000000000000000000000000001000000000000000000000000	3	3	1	2	37593759
000000000000000000000000000000000000000010010001000000000000000000000000	3	4	1	4	37603760
000000000000000000000000000000000000000000001000110010100011000011111010	3	6	1	6.5	37613761
000000000000000000000000000000000000000000000100000000100001000000000000	3	6	1	0.666666667	37623762
000000000000000000000000000000000000000000000111000000000000000000000000	3	6	1	4	37633763
000000000000000000000000000000000000000000000111000000000000000000000000	3	4	1	0.666666667	37653765
000000000000000000000000000000000000000000100001100110111100011110100000	3	1	1	2.2	37663766
000000000000000000000000000000000000000000000001000000000000000000000000	3	4	1	2	37673767
000000000000000000000000000000000000000000000000100000100010000000000000	3	7	1	4	37683768
000000000000000000000000000000000000000000000000001000100001000000000000	3	7	1	1.5	37693769
000000000000000000000000000000000000000000000000001111011100000000000000	3	5	1	0.8	37703770
000000000000000000000000000000000000000000000000000110000000000000000000	3	8	1	1	37713771
000000000000000000000000000000000000000000000000000000000011000000000000	3	5	1	1	37723772
000000000000000000000000000000000000000000000000000010000100000000000000	3	2	1	1	37733773
000000000000000000000000000000000000000000000000010001000100000000000000	3	3	1	1.5	37743774
000000000000000000000000000000000000000000000000010000000000000000000000	3	3	1	0.5	37753775
000000000000000000000000000000000000000000000000110111101111000000000000	3	8	1	1.4	37763776
000000000000000000000000000000000000000000000000000001001000000000000000	3	5	1	3	37773777
000000000000000000000000000000000000000000000000001001111101000000000000	3	8	1	1.25	37783778
000000000000000000000000000000000000000000000000000000010000000000000000	3	5	1	2	37793779
000000000000000000000000000000000000000000000000000000000100000000000000	3	7	1	0.5	37803780
000000000000000000000000000000000000000000000000000000000100000000000000	3	7	1	2	37813781
000000000000000000000000000000000000000000000000000000000101000000000000	3	5	1	1	37823782
000000000000000000000000000000000000000000000000000010001000000000000000	3	2	1	3	37833783
000000000000000000000000000000000000000000000000000100101001000000000000	3	3	1	2	37843784
000000000000000000000000000000000000000000000000011010101111000000000000	3	6	1	0.666666667	37853785
000000000000000000000000000000000000000000000000010000100000000000000000	3	6	1	1	37863786
000000000000000000000000000000000000000000000000010000000000000000000000	3	6	1	2	37873787
000000000000000000000000000000000000000000000000010010111011000000000000	3	6	1	3.5	37883788
000000000000000000000000000000000000000000000000000100101111010000000000	3	6	1	0.8	37893789
000000000000000000000000000000000000000000000000000000001010110011011100	3	3	1	2.666666667	37903790
000000000000000000000000000000000000000000000000011010110010101111110000	3	4	1	2	37913791
000000000000000000000000000000000000000000000000011111011111000000000000	3	4	1	3	37923792
000000000000000000000000000000000000000000000000010001001000000000000000	3	4	1	4	37933793
000000000000000000000000000000000000000000000000000000100000000000000000	3	6	1	0.5	37943794
000000000000000000000000000000000000000000000000111111011101000000000000	3	1	1	1.4	37953795
000000000000000000000000000000000000000000000000100010110000000000000000	3	1	1	5	37963796
000000000000000000000000000000000000000000000000111110110101000000000000	3	1	1	1.75	37973797
000000000000000000000000000000000000000000000000110111111111000000000000	3	1	1	1.6	37983798
000000000000000000000000000000000000000000000000111111111011000000000000	3	1	1	0.857142857	37993799
000000000000000000000000000000000000000000000000000001011000000000000000	3	4	1	0.666666667	38003800
000000000000000000000000000000000000000000010000000000000000000000000000	3	1	1	0.5	38013801
000000000000000000000000000000000000000000000000100010001000000010000000	3	7	1	5	38023802
000000000000000000000000000000000000000000000000100000000000000000000000	3	7	1	0.5	38033803
000000000000000000000000000000000000000000000000011110010100000000000000	3	5	1	3	38043804
000000000000000000000000000000000000000000000000000000100100000000000000	3	5	1	3	38053805
000000000000000000000000000000000000000000000000100010000000000000000000	3	2	1	1	38063806
000000000000000000000000000000000000000000000000000000100000000000000000	3	8	1	2	38073807
000000000000000000000000000000000000000000000000001000000000000000000000	3	2	1	0.5	38083808
000000000000000000000000000000000000000000000000100000100111000000000000	3	9	1	1.333333333	38093809
000000000000000000000000000000000000000000000000101111010011111111111011	3	6	1	0.909090909	38103810
000000000000000000000000000000000000000000000000100111101001010000011001	3	6	1	1.166666667	38113811
000000000000000000000000000000000000000000000000100001000010000000000000	3	6	1	1.5	38123812
000000000000000000000000000000000000000000000000100111011001000000000000	3	6	1	2	38133813
000000000000000000000000000000000000000000000000110001101110000000000010	3	6	1	1.5	38143814
000000000000000000000000000000000000000000000000101111111100000000000000	3	4	1	0.833333333	38153815
000000000000000000000000000000000000000000000000000000000100000000000000	3	3	1	2	38163816
000000000000000000000000000000000000000000000000010001001010000000000000	3	4	1	5	38173817
000000000000000000000000000000000000000000000000000000100100000000000000	3	6	1	3	38183818
000000000000000000000000000000000000000000000000000000001000000000000000	3	1	1	2	38193819
000000000000000000000000000000000000000000000000000000000000101011000100	3	4	1	6	38203820
000000000000000000000000000000000000000000000000000000000000100010000100	3	4	1	4	38213821
000000000000000000000000000000000000000000000000000000000000110010110001	3	4	1	0.6	38223822
000000000000000000000000000000000000000000000000000000000000101110111010	3	4	1	1	38233823
000000000000000000000000000000000000000000000000000000000000111101000000	3	4	1	2.5	38243824
000000000000000000000000000000000000000000000000000000000000000001000010	3	6	1	1	38253825
000000000000000000000000000000000000000000000000110001101001000000000000	3	5	1	0.333333333	38263826
000000000000000000000000000000000000000000000000010001011100000000000000	3	7	1	2.5	38273827
000000000000000000000000000000000000000000000000010101011001000000000000	3	5	1	7	38283828
000000000000000000000000000000000000000000000000001001000000000001000111	3	7	1	1.666666667	38293829
000000000000000000000000000000000000000000000000010110000000000000000000	3	8	1	0.666666667	38303830
000000000000000000000000000000000000000000000000000000001000000000000000	3	5	1	0.5	38313831
000000000000000000000000000000000000000000000000010000000000000001000000	3	2	1	1	38323832
000000000000000000000000000000000000000000000000010000001000000000000000	3	2	1	1	38333833
000000000000000000000000000000000000000000000000100110000000100000000000	3	9	1	5	38343834
000000000000000000000000000000000000000000000000100000000000000000000000	3	9	1	2	38353835
000000000000000000000000000000000000000000000000000001001001000000000000	3	2	1	0.666666667	38363836
000000000000000000000000000000000000000000000000010010000101000000000000	3	1	1	2	38373837
000000000000000000000000000000000000000000000000000000000001000100000000	3	6	1	1	38383838
000000000000000000000000000000000000000000000000000000000010110100100100	3	4	1	3	38393839
000000000000000000000000000000000000000000000000000000010000000000000000	3	1	1	2	38403840
000000000000000000000000000000000000000000000000000000000010000000000000	3	1	1	2	38413841
000000000000000000000000000000000000000000000000000000000000100010000000	3	5	1	0.333333333	38423842
000000000000000000000000000000000000000000000000000000000000001000000000	3	8	1	0.5	38433843
000000000000000000000000000000000000000000000000000000000000000100000000	3	8	1	2	38443844
000000000000000000000000000000000000000000000000000000000000000100001000	3	8	1	1	38453845
000000000000000000000000000000000000000000000000000000000000101111111001	3	9	1	10	38463846
000000000000000000000000000000000000000000000000000000000000100111111010	3	9	1	1.5	38473847
000000000000000000000000000000000000000000000000000000000000010001001000	3	3	1	1.5	38483848
000000000000000000000000000000000000000000000000000000000000000000010000	3	2	1	2	38493849
000000000000000000000000000000000000000000100000000000000000000000000000	3	2	1	2	38513851
000000000000000000000000000000000000000010000000100000000000000000000000	3	3	1	3	38523852
000000000000000000000000000000000000000000010000000000000000000000000000	3	9	1	2	38533853
000000000000000000000000000000000000110010011001100010100100110110010100	3	4	1	2.6	38543854
000000000000000000000000000000000000010111101010010011111110000000000000	3	4	1	2.4	38553855
000000000000000000000000000000000000010101111000000000000000000000000000	3	4	1	1.666666667	38563856
000000000000000000000000000000000000011000000000000000000000000000000000	3	4	1	1	38573857
000000000000000000000000000000000000010101000000000000000000000000000000	3	4	1	4	38583858
000000000000000000000000000000000000010000000000001010011111000000100000	3	4	1	1.2	38593859
000000000000000000000000000000000000000000000100000000000000000000000000	3	3	1	2	38603860
000000000000000000000000000000000000100100010100101010000100000000000000	3	1	1	1.5	38613861
000000000000000000000000000000000000100011100011000000000000000000000000	3	1	1	1	38623862
000000000000000000000000000000000000100100101000000000000000000000000000	3	1	1	5	38633863
000000000000000000000000000000000000100010001000000000000000000000000000	3	1	1	0.666666667	38643864
000000000000000000000000000000000000100001000000000000000000000000000000	3	1	1	1	38653865
000000000000000000000000000000000000010000000000000000000000000000000000	3	1	1	2	38663866
000000000000000000000000000000000000000000010010000000000000000000000000	3	4	1	3	38673867
000000000000000000000000000000000000000000000000100000000001000010000000	3	7	1	4	38683868
000000000000000000000000000000000000000000000000100000000010000000000000	3	5	1	1	38693869
000000000000000000000000000000000000000000000000001000000000000000000000	3	5	1	2	38713871
000000000000000000000000000000000000000000000000001000000000000000000000	3	5	1	2	38723872
000000000000000000000000000000000000000000000000000001000000000000000000	3	5	1	0.5	38733873
000000000000000000000000000000000000000000000000101010000100000000000000	3	2	1	1	38743874
000000000000000000000000000000000000000000000000010000000000000000000000	3	2	1	0.5	38753875
000000000000000000000000000000000000000000000000000000000010000000000000	3	7	1	2	38763876
000000000000000000000000000000000000000000000000001010001000000000000000	3	2	1	0.666666667	38773877
000000000000000000000000000000000000000000000000000000001000001001000010	3	8	1	0.5	38783878
000000000000000000000000000000000000000000000000000001001000000000000000	3	2	1	1	38793879
000000000000000000000000000000000000000000000000011000100000000000000000	3	9	1	4	38803880
000000000000000000000000000000000000000000000000001000000010000000000000	3	3	1	1	38813881
000000000000000000000000000000000000000000000000000000000001000000000000	3	8	1	0.5	38823882
000000000000000000000000000000000000000000000000000000001000000000000000	3	2	1	0.5	38833883
000000000000000000000000000000000000000000000000000000000000001000000000	3	8	1	2	38843884
000000000000000000000000000000000000000000000000000000000000000000000010	3	7	1	2	38853885
000000000000000000000000000000000000000000000000000000000000001000000000	3	2	1	2	38863886
000000000000000000000000000000000000000000000000000000000000001000000000	3	9	1	2	38873887
000000000000000000000000000000000000000000000000000000000000000010000100	3	9	1	3	38883888
000000000000000000000000000000000000000000000000001000000000000000000000	3	9	1	2	38893889
000000000000000000000000000000000000000000000000000000001001000000000000	3	2	1	1	38903890
000000000000000000000000000000000000000000000000000000001000000000000000	3	2	1	2	38913891
000000000000000000000000000000000000000000000000000000100000010010000000	3	3	1	1.5	38924677
000000000000000000000000000000000000000000000000001000001001000000000000	3	6	1	0.666666667	38933893
000000000000000000000000000000000000000000000000001000001000000000000000	3	6	1	0.333333333	38943894
000000000000000000000000000000000000000000000000100010011111000000000000	3	4	1	2	38953895
000000000000000000000000000000000000000000000000000000000010000000000100	3	3	1	3	38963896
000000000000000000000000000000000000000000000000001000100000000000000000	3	4	1	1	38973897
000000000000000000000000000000000000000000000000001000010010000100000000	3	4	1	1	38983898
000000000000000000000000000000000000000000000000000000000100000000000000	3	6	1	2	38993899
000000000000000000000000000000000000000000000000000101000000000000000000	3	1	1	1	39003900
000000000000000000000000000000000000000000000000001001001100000000000000	3	4	1	5	39013901
000000000000000000000000000000000000000000000000000100000100000000000000	3	4	1	3	39023902
000000000000000000000000000000000000000000000000000000000000001111100111	3	6	1	4	39033903
000000000000000000000000000000000000000000000000000000000000000000010110	3	9	1	1.5	39043904
000000000000000000000000000000000000000000000000000000000000010000000000	3	4	1	2	39053905
000000000000000000000000000000000000000000000000000000000000000000001000	3	6	1	2	39063906
000000000000000000000000000000000000000000000000000000000000010100000001	3	1	1	4	39073907
000000000000000000000000000000000000000000000000000000000000000000010000	3	6	1	2	39093909
000000000000000000000000000000000000000000000000000000000000100100000100	3	8	1	4	39133913
000000000000000000000000000000000000000000000000000000000000000001100000	3	8	1	3	39143914
000000000000000000000000000000000000000000000000000000000000000000000100	3	8	1	2	39153915
000000000000000000000000000000000000000000000000000000000000101110011101	3	9	1	2.333333333	39163916
000000000000000000000000000000000000000000000000000000000000101111011001	3	9	1	4	39173917
000000000000000000000000000000000000000000000000000000000000000010010010	3	3	1	4	39183918
000000000000000000000000000000000000000000000000000000000000000001100000	3	3	1	3	39193919
000000000000000000000000000000000000000000000000000000000000000000001000	3	3	1	2	39203920
000000000000000000000000000000000000000000000000000000000000000000000100	3	9	1	2	39213921
000000000000000000000000000000000000000000000000000000000000000000001000	3	1	1	2	39223922
000000000000000000000000000000000000000000000000000001000101100001000001	3	4	1	7	39263926
000000000000000000000000000000000000000000000000000000000001000000000000	3	6	1	0.5	39273927
000000000000000000000000000000000000000000000000000010001001000100000000	3	1	1	5	39283928
000000000000000000000000000000000000000000000000000000000000000000001001	3	9	1	3	39293929
000000000000000000000000000000000000000000000000000000000000100010000000	3	1	1	1	39303930
000000000000000000000000000000000000000000000000000000000000100010100010	3	1	1	2	39313931
000000000000000000000000000000000000000000000000000000000000000000000101	3	6	1	1	39323932
000000000000000000000000000000000000000000000000000000000000001000000000	3	1	1	2	39333933
000000000000000000000000000000000000000000000000000000000000001000010110	3	1	1	5	39343934
000000000000000000000000000000000000000000000000000000000000000000000100	3	4	1	2	39353935
000000000000000000000000000000000000000000000000000000000000000000000100	3	1	1	2	39373937
000000000000000000000000000000000000000000000000000000000000111100000000	3	5	1	2	39513951
000000000000000000000000000000000000000000000000000000000000000010110010	3	8	1	5	39523952
000000000000000000000000000000000000000000000000000000000000000010000000	3	8	1	2	39533953
000000000000000000000000000000000000000000000000000000000000000000000001	3	8	1	2	39543954
000000000000000000000000000000000000000000000000000000000000000000001000	3	3	1	2	39553955
000000000000000000000000000000000000000000000000000000000000000010000000	3	6	1	2	39563956
000000000000000000000000000000000000000000000000000000000000000011000000	3	4	1	1	39573957
000000000000000000000000000000000000000000000000000000000000010010000010	3	1	1	4	39583958
000000000000000000000000000000000000000000000000000000000000010010110000	3	1	1	0.5	39593959
000000000000000000000000000000000000000000000000000000000000000000100000	3	4	1	2	39603960
000000000000000000000000000000000000000000000000000000000000000000000010	3	4	1	2	39613961
000000000000000000000000000000000000000000000000000000000000011100000000	3	5	1	0.666666667	39643964
000000000000000000000000000000000000000000000000000000000000001100000000	3	8	1	0.333333333	39653965
000000000000000000000000000000000000000000000000000000000000001010010011	3	8	1	6	39663966
000000000000000000000000000000000000000000000000000000000000000000011000	3	7	1	1	39673967
000000000000000000000000000000000000000000000000000000000000000000010000	3	7	1	2	39683968
000000000000000000000000000000000000000000000000000000000000010000010001	3	2	1	1.5	39693969
000000000000000000000000000000000000000000000000000000000000001000010001	3	3	1	4	39703970
000000000000000000000000000000000000000000000000000000000000001001101000	3	3	1	5	39713971
000000000000000000000000000000000000000000000000000000000000001000000000	3	3	1	2	39723972
000000000000000000000000000000000000000000000000000000000000001000000000	3	6	1	2	39733973
000000000000000000000000000000000000000000000000000000000000000000100000	3	3	1	0.5	39743974
000000000000000000000000000000000000000000000000000000000000111000000000	3	5	1	0.25	39763976
000000000000000000000000000000000000000000000000000000000000011100000001	3	5	1	1	39773977
000000000000000000000000000000000000000000000000000000000000001000010100	3	8	1	4	39783978
000000000000000000000000000000000000000000000000000000000000000100000000	3	8	1	0.5	39793979
000000000000000000000000000000000000000000000000000000000000100000001000	3	2	1	1	39803980
000000000000000000000000000000000000000000000000000000000000011100001110	3	2	1	3	39813981
000000000000000000000000000000000000000000000000000000000000000000100001	3	8	1	3	39823982
000000000000000000000000000000000000000000000000000000000000000000001000	3	8	1	2	39833983
000000000000000000000000000000000000000000000000000000000000010011111000	3	3	1	1	39843984
000000000000000000000000000000000000000000000000000000000000000011000000	3	9	1	3	39853985
000000000000000000000000000000000000000000000000000000000000000100000100	3	6	1	3	39863986
000000000000000000000000000000000000000000000000000000000000000100000000	3	6	1	2	39873987
000000000000000000000000000000000000000000000000000000000000100000101000	3	4	1	1.5	39883988
000000000000000000000000000000000000000000000000000000000000111010110000	3	4	1	1.666666667	39893989
000000000000000000000000000000000000000000000000000000000000100001000000	3	4	1	3	39903990
000000000000000000000000000000000000000000000000000000000000000000000100	3	9	1	2	39913991
000000000000000000000000000000000000000000000000000000000000100110010000	3	1	1	1	39923992
000000000000000000000000000000000000000000000000000000000000000100000000	3	1	1	0.5	39933993
000000000000000000000000000000000000000000000000000000000000000000000010	3	4	1	2	39943994
000000000000000000000000000000000000000000000000000000000000000000000010	3	4	1	2	39953995
000000000000000000000000000000000000000000000000000000000000000000100000	3	3	1	2	48405012
000000000000000000000000000000000000000000000000000000000000001000100010	3	6	1	0.666666667	48455001
000000000000000000000000000000000000000000000000000000000000001111111111	3	6	1	3	50154749
000000000000000000000000000000000000000000000000000000000000010000000100	3	4	1	3	55015501
000000000000000000000000000000000000000000000000000000000000010000000100	3	1	1	3	55025502
000000000000000000000000000000000000000000000000000000000000000000000010	3	6	1	2	55035503
000000000000000000000000000000000000000000000000000000000000000000000001	3	4	1	2	55045504
000000000000000000000000000000000000000000000000000000000000000000000011	3	6	1	1	55515551
000000000000000000000000000000000000000000000000000000000000110000000011	3	1	1	2	55525552
000000000000000000000000000000000000000000000000000000000000100000000000	3	1	1	0.5	55765576
000000000000000000000000000000000000000000000000000000000000100000000000	3	1	1	0.5	55775577
000000000000000000000000000000000000000000000000000000000000010000000000	3	1	1	2	55785578
000000000000000000000000000000000000000000000000000000100000000000000000	1	433	0	2	BH490BH490
000000000000000000000000000000000000000000000000000100000100000000000000	1	433	0	3	BH530BH530
000000000000000000000000000000000000000000000000000000000000000100000101	1	433	0	0.666666667	BH530HH363
000000000000000000000000000000000000000000000000000010000101000000000000	1	433	0	1.5	BH552BH552
000000000000000000000000000000000000000000000000000010000000000000000000	1	433	0	2	BH554BH554
000000000000000000000000000000000000000000000000000000010000000000000000	1	433	0	2	BH556BH556
000000000000000000000000000000000000000000000000000000000100000000000000	1	433	0	2	BH582BH582
000000000000000000000000000000000000000000000000000010001000000000000000	2	840	0	1	BH761BH761
000000000000000000000000000000000000000000000000000000000100000000000000	2	841	0	0.5	BH940BH940
000000000000000000000000000000100000000000000000000000000000000000000000	3	7	1	0.5	D11D11
000000000000000000000000001000000000000000000000000000000000000000000000	3	2	1	2	D12D12
000000000000000000000000000100000000000000000000000000000000000000000000	3	3	1	0.5	D13D13
000000000000000000000000001000000000000000000000000000000000000000000000	3	6	1	2	D14D14
000000000000000000000000010000000000000000000000000000000000000000000000	3	4	1	0.5	D15D15
000000000000000000000000001000000000000000000000000000000000000000000000	3	4	1	0.5	D16D16
000000000000000000000000100000000000000000000000000000000000000000000000	3	1	1	2	D17D17
000000000000000000000000000001000000000000000000000000000000000000000000	3	4	1	0.5	D18D18
000000000000000000000000000000000000100000000000000000000000000000000000	3	4	1	0.5	D19D19
010000000000000000000000000000000000000000000000000000000000000000000000	3	2	1	2	D1D1
000000000000000000000000000000000000000000000000010000000000000000000000	3	1	1	0.5	D20D20
000000000000000000000000000000000000000000000000000000001000000000000000	3	4	1	0.5	D21D21
000000000000000000000000000000000000000000000000000000000000010000000000	3	4	1	2	D22D22
000000000100000000000000000000000000000000000000000000000000000000000000	3	2	1	0.5	D2D2
000000001000000000000000000000000000000000000000000000000000000000000000	3	3	1	0.5	D3D3
000000000010000000000000000000000000000000000000000000000000000000000000	3	8	1	2	D4D4
000000000000000010000000000000000000000000000000000000000000000000000000	3	2	1	2	D5D5
000000000000100000000000000000000000000000000000000000000000000000000000	3	1	1	2	D6D6
000000000000100000000000000000000000000000000000000000000000000000000000	3	6	1	2	D7D7
000000000000000000000000000100000000000000000000000000000000000000000000	3	5	1	2	D9D9
000000000000000000000000000000000000010000000000000000000000000000000000	2	841	0	0.5	DJ003DJ003
000000000000000000000000000000000000000000000010000000000000000000000000	2	842	0	2	DJ169DJ169
000000000000000000000000000000000000100000000000100000000100000000000000	2	843	0	0.666666667	DJ200DJ200
000000000000000000000000000000000000001010101010100000100110000000000000	2	843	0	1.2	DJ203DJ203
000000000000000000000000000000000000001110101001000000000000000000000000	2	843	0	1.666666667	DJ204DJ204
000000000000000000000000000000000000001001000001000000000000000000000000	2	843	0	1.5	DJ205DJ205
000000000000000000000000000000000000000000100001000000000000000000000000	2	843	0	1	DJ206DJ206
000000000000000000000000000000000000000000001000000000000000000000000000	2	843	0	0.5	DJ207DJ207
000000000000000000000000000000000000001001000000000000000000000000000000	2	843	0	1	DJ210DJ210
000000000000000000000000000000000000000001001000000000000000000000000000	2	843	0	1	DJ211DJ211
000000000000000000000000000000000000000001000000000000000000000000000000	2	843	0	0.5	DJ212DJ212
000000000000000000000000000000000000000001000000000000000000000000000000	2	843	0	2	DJ213DJ213
000000000000000000000000000000000000000001000000000000000000000000000000	2	843	0	0.5	DJ214DJ214
000000000000000000000000000000000000010000000000000000000000000000000000	2	843	0	2	DJ220DJ220
000000000000000000000000000000000000000000000001000000000000000000000000	2	843	0	2	DJ222DJ222
000000000000000000000000000000000000001000000000000000000000000000000000	2	843	0	2	DJ231DJ231
000000000000000000000000000000000000001100000001000000000000000001000000	2	843	0	1	DJ233DJ233
000000000000000000000000000000000000000000000010100001001000000000000000	2	843	0	1	DJ235DJ235
000000000000000000000000000000000000000000000010000000000000000000000000	2	843	0	0.5	DJ236DJ236
000000000000000000000000000000000000000000000001000000000000000000000000	2	843	0	0.5	DJ237DJ237
000000000000000000000000000000000000000100001000000000000000000000000000	2	843	0	0.333333333	DJ240DJ240
000000000000000000000000000000000000000010000001000000000000000000000000	2	843	0	1	DJ300DJ300
000000000000000000000000000000000000000000001000000000100000010000011010	2	843	0	0.6	DJ321DJ321
000000000000000000000000000000000000000000001000000001001000000000001000	2	843	0	1	DJ322DJ322
000000000000000000000000000000000000000000000100000000000000000000000000	2	843	0	2	DJ324DJ324
000000000000000000000000000000000000000000000010100000000000000000000000	2	843	0	3	DJ325DJ325
000000000000000000000000000000000000000010110110100010100110000000000000	2	840	0	1.4	DJ410DJ410
000000000000000000000000000000000000000010100110000000000000000000000000	2	840	0	0.5	DJ411DJ411
000000000000000000000000000000000000000010110111000000000000000000000000	2	840	0	0.6	DJ420DJ420
000000000000000000000000000000000000000000011000000000000000000000000000	2	840	0	1	DJ440DJ440
000000000000000000000000000000000000000000000000100111011110000000011000	2	840	0	0.714285714	DJ490BH810
000000000000000000000000000000000000000000101000000000000000000000000000	2	840	0	0.333333333	DJ490DJ490
000000000000000000000000000000000000000000001000010010001100000000000000	2	840	0	2.5	DJ500DJ500
000000000000000000000000000000000000000000001000000000000000000000000000	2	840	0	2	DJ501DJ501
000000000000000000000000000000000000000000001100000000000000000000000000	2	840	0	1	DJ502DJ502
000000000000000000000000000000000000000000000100000000000000000000000000	2	840	0	0.5	DJ503DJ503
000000000000000000000000000000000000000000000100010100101110100100000000	2	840	0	1.75	DJ510DJ510
000000000000000000000000000000000000000000000010000000000000000000000000	2	840	0	2	DJ511DJ511
000000000000000000000000000000000000000000001011000000000000000000000000	2	840	0	0.25	DJ520DJ520
000000000000000000000000000000000000000100000101000000000000000000000000	2	842	0	4	DJ746DJ746
000000000000000000000000000000000000000010100110000000000000000000000000	2	842	0	0.5	DJ750DJ750
000000000000000000000000000000000000000000001001000000000000000000000000	2	842	0	3	DJ760DJ760
000000000000000000000000000000000000000000001000000000000000000000000000	2	842	0	2	DJ763DJ763
000000000000000000000000000000000000000000001001000000000000000000000000	2	842	0	0.333333333	DJ776DJ776
000000000000000000000000000000000000000000000100000000001000010100000000	2	842	0	2	DJ777DJ777
000000000000000000000000000000000000001000000000000000000000000000000000	2	842	0	0.5	DJ781DJ781
000000000000000000000000000000000000000001000000100000000001100010001011	1	433	0	2.333333333	DJ852DJ852
000000000000000000000000000000000000000000000001000000000000000000000000	1	433	0	2	DJ861DJ861
000000000000000000000000000000000000000000000001000000000000000000000000	1	433	0	2	DJ862DJ862
000000000000000000000000000000000000000000100000100000000100000000000000	1	433	0	1.5	DJ931DJ931
000000000000000000000000000000000000000000000000000000000000001000000100	1	433	0	3	HH312HH312
000000000000000000000000000000000000000000000000000000000000000000001000	1	433	0	2	HH319HH319
000000000000000000000000000000000000000000000000000000000000000000000100	1	433	0	2	HH362HH362
000000000000000000000000000000000000000000000000000000000000000010000000	1	433	0	2	HH370HH370
000000000000000000000000000000000000000000000000000000000000000010000000	1	433	0	2	HH393HH393
000000000000000000000000000000000000000000000000000000000000000010010000	1	433	0	3	HH394HH394
000000000000000000000000000000000000000000000000000000000000000001110000	1	433	0	4	HH396HH396
000000000000000000000000000000000000000000000000000000000000000000100100	1	433	0	1	HH411HH411
000000000000000000000000000000000000000000000000000000000000000000000001	1	433	0	2	HH420HH420
000000000000000000000000000000000000000000000000001001000000000000000000	2	841	0	1	JJ003JJ003
000000000000000000000000000000000000000000000000001000010100000000000000	2	841	0	4	JJ010JJ010
000000000000000000000000000000000000000000000000000000001000000000000000	2	841	0	2	JJ012JJ012
000000000000000000000000000000000000000000000000001000100000000010000000	2	841	0	4	JJ020JJ020
000000000000000000000000000000000000000000000000000000001000000000000000	2	841	0	2	JJ025JJ025
000000000000000000000000000000000000000000000000010000001000000000000000	2	841	0	3	JJ030JJ030
000000000000000000000000000000000000000000000000000000100000000000000000	2	842	0	0.5	JJ055JJ055
000000000000000000000000000000000000000000000000000000001010000000000000	2	842	0	1	JJ057JJ171
000000000000000000000000000000000000000000000000000000000100000010000000	2	842	0	1	JJ170JJ170
000000000000000000000000000000000000000000000000000010000100000010001000	2	843	0	5	JJ203JJ203
000000000000000000000000000000000000000000000000000000010010000000000000	2	843	0	1	JJ204JJ204
000000000000000000000000000000000000000000000000000000010100000000000000	2	843	0	3	JJ205JJ205
000000000000000000000000000000000000000000000000000000001000010000000000	2	843	0	3	JJ206JJ206
000000000000000000000000000000000000000000000000000000000000000000000001	2	681	0	2	JJ251JJ251
000000000000000000000000000000000000000000000000100000000100000000000000	2	843	0	3	JJ271DJ206
000000000000000000000000000000000000000000000000000000000010000000000000	2	843	0	2	JJ282JJ282
000000000000000000000000000000000000000000000000000000000000000000011000	2	681	0	1	JJ283JJ283
000000000000000000000000000000000000000000000000000000010010000000000000	2	843	0	1	JJ291JJ291
000000000000000000000000000000000000000000000000000000001100100000000001	2	843	0	1	JJ292JJ292
000000000000000000000000000000000000000000000000000000000000100000000000	2	680	0	2	JJ301JJ301
000000000000000000000000000000000000000000000000000000000000000001000000	2	680	0	2	JJ352JJ352
000000000000000000000000000000000000000000000000010100000001000000000000	2	850	0	4	JJ371JJ371
000000000000000000000000000000000000000000000000010001000101000000000000	2	850	0	0.5	JJ383JJ383
000000000000000000000000000000000000000000000000000000000000000000000001	2	842	0	2	JJ389JJ389
000000000000000000000000000000000000000000000000001010001000000000000000	2	850	0	1.5	JJ390JJ390
000000000000000000000000000000000000000000000000000001000000000000000000	2	850	0	0.5	JJ392JJ392
000000000000000000000000000000000000000000000000000000100000000000000000	2	850	0	2	JJ394JJ394
000000000000000000000000000000000000000000000000000000010000000000000000	2	850	0	2	JJ410JJ410
000000000000000000000000000000000000000000000000000010000000000000000000	2	850	0	2	JJ422JJ422
000000000000000000000000000000000000000000000000000001000010010000000000	2	850	0	4	JJ423JJ423
000000000000000000000000000000000000000000000000000000100000000000000000	2	850	0	2	JJ424JJ424
000000000000000000000000000000000000000000000000000000001000100000000000	2	850	0	1	JJ425JJ425
000000000000000000000000000000000000000000000000000000000100001000000000	2	850	0	1	JJ427JJ427
000000000000000000000000000000000000000000000000000000000000000010000010	2	681	0	3	JJ428JJ428
000000000000000000000000000000000000000000000000010000001000000000000000	2	850	0	3	JJ440JJ440
000000000000000000000000000000000000000000000000000000000000000100000000	2	681	0	2	JJ451JJ451
000000000000000000000000000000000000000000000000000000000000000100000010	2	681	0	3	JJ452JJ452
000000000000000000000000000000000000000000000000000000000000000000101010	2	681	0	1.5	JJ491JJ491
000000000000000000000000000000000000000000000000000000000000010000000000	2	681	0	2	JJ515JJ515
000000000000000000000000000000000000000000000000000000000000001000000000	2	681	0	2	JJ518JJ518
000000000000000000000000000000000000000000000000000000000000001000000000	2	681	0	2	JJ520JJ520
000000000000000000000000000000000000000000000000000000000000000000000100	2	681	0	2	JJ570JJ570
000000000000000000000000000000000000000000000000000000000000000000000100	2	681	0	2	JJ572JJ572
000000000000000000000000000000000000000000000000000000000000100000000000	2	841	0	2	JJ581JJ581
000000000000000000000000000000000000000000000000000000000000000000001000	2	681	0	2	JJ592JJ592
000000000000000000000000000000000000000000000000100100000000000000000000	2	680	0	0.333333333	JJ650JJ650
000000000000000000000000000000000000000000000000000100001010000000000000	2	680	0	4	JJ653JJ654
000000000000000000000000000000000000000000000000000010000000000000000000	2	680	0	2	JJ656JJ656
000000000000000000000000000000000000000000000000000010011100000000000000	2	680	0	5	JJ657JJ657
000000000000000000000000000000000000000000000000000001000100000000000000	2	680	0	3	JJ658JJ658
000000000000000000000000000000000000000000000000000001000100000000000000	2	680	0	3	JJ659JJ659
000000000000000000000000000000000000000000000000000001111110010000001111	2	680	0	0.857142857	JJ661JJ661
000000000000000000000000000000000000000000000000000001011000000000000100	2	680	0	2	JJ662JJ662
000000000000000000000000000000000000000000000000000000100000000000000000	2	680	0	2	JJ663
000000000000000000000000000000000000000000000000000010001000000000000000	2	680	0	3	JJ690
000000000000000000000000000000000000000000000000000001001000000000000000	2	680	0	0.333333333	JJ691JJ691
000000000000000000000000000000000000000000000000000001001000000000000000	2	680	0	0.333333333	JJ693JJ693
000000000000000000000000000000000000000000000000000000011000000000000000	2	680	0	1	JJ701JJ701
000000000000000000000000000000000000000000000000000000010000000000000000	2	680	0	0.5	JJ702JJ702
000000000000000000000000000000000000000000000000000000000100000000000000	2	680	0	2	JJ723JJ723
000000000000000000000000000000000000000000000000000000001000010100000000	2	680	0	1.5	JJ790JJ790
000000000000000000000000000000000000000000000000000000000100000000000000	2	680	0	0.5	JJ792JJ792
000000000000000000000000000000000000000000000000100011000000000000000000	2	681	0	1.5	JJ800JJ800
000000000000000000000000000000000000000000000000100011011110000000000000	2	681	0	8	JJ801JJ813
000000000000000000000000000000000000000000000000010101101010000000000000	2	681	0	1	JJ803JJ803
000000000000000000000000000000000000000000000000000000010100010011111011	2	681	0	1	JJ811JJ811
000000000000000000000000000000000000000000000000000000000010001000100011	2	681	0	6	JJ812JJ812
000000000000000000000000000000000000000000000000101010010110000000000000	2	681	0	1.666666667	JJ820JJ820
000000000000000000000000000000000000000000000000000001011010000000000000	2	681	0	2	JJ825JJ825
000000000000000000000000000000000000000000000000000000000010000000000000	2	681	0	2	JJ826JJ826
000000000000000000000000000000000000000000000000000000000010100000000100	2	681	0	1.5	JJ827JJ827
000000000000000000000000000000000000000000000000000000000010000000000000	2	681	0	2	JJ828JJ828
000000000000000000000000000000000000000000000000000000000000000000100000	2	842	0	2	JJ836JJ836
000000000000000000000000000000000000000000000000000000000000000000000001	2	842	0	2	JJ838JJ838
000000000000000000000000000000000000000000000000000000000000100100111010	2	842	0	1	JJ928JJ928
000000000000000000000000000000000000000000000000000000000000000000010000	2	842	0	2	JJ941JJ941
000000000000000000000000000000000000000000000000000000000000000000011000	2	842	0	1	JJ942JJ942
000000000000000000000000000000000000000000000000000000000000000000001000	2	842	0	2	SE142SE142
000000000000000000000000000000000000000000000000000000000000000000001000	2	842	0	2	SE143SE143
000000000000000000000000000000000000000000000000000000000000000100100000	2	840	0	1	SE236SE910
000000000000000000000000000000000000000000000000000000000000000010000000	2	840	0	2	SE316SE316
000000000000000000000000000000000000000000000000000000000000000000000001	2	843	0	2	SE640SE640
000000000000000000000000000000000000000000000000000000000000000000000110	2	840	0	1	SE841SE841
000000000000000000000000000000000000000000000000000000000000000000110000	2	840	0	1	SE911SE911
000000000000000000000000000000000000000000000000000000000000010000000000	2	840	0	0.5	SE916SE916
000000000000000000000000000000000000000000000000000000000000000000001001	2	840	0	3	SE936SE936
000000000000000000000000000000000000000000000000000000000000000000001001	2	840	0	3	SE937SE937
000000000000000000000000000000000000000000000000000000000000000000010110	2	840	0	1.5	SE938SE938
000000000000000000000000000000000000000000000000000000000000000000010000	2	840	0	2	SE957SE957
000000000000000000000000000000000000000000000000000000000000000000111100	2	840	0	0.5	SE979SE979
000000000000000000000000000000000000000000000000000000000000000000100000	2	850	0	2	TH201TH201
000000000000000000000000000000000000000000000000000000000000000000100000	2	850	0	2	TH203TH203
000000000000000000000000000000000000000000000000000000000000000000100000	2	850	0	2	TH381TH381
000000000000000000000000000000000000000000000000000000000000000000010001	2	850	0	3	TH421TH421
000000000000000000000000000000000000000000000000000000000000010001000000	2	850	0	3	TH737TH737
000000000000000000000000000000000000010001110111110011101000000000000000	2	681	0	1.142857143	XO218XO218
000000000000000000000000000000000000000000101110100100000000000000000000	2	681	0	1.666666667	XO255XO255
000000000000000000000000000000000000000000000000010000101010000000000000	2	681	0	1	XO256JJ940
000000000000000000000000000000000000000000110100000000000000000000000000	2	681	0	0.666666667	XO256XO256
000000000000000000000000000000000000000000011000000000000000000000000000	2	681	0	1	XO257XO257
000000000000000000000000000000000000000101100000000000000000000000000000	2	681	0	0.666666667	XO277XO277
000000000000000000000000000000000000000000000010000000000000000000000000	2	681	0	0.5	XO279XO279
000000000000000000000000000000000000010000001001000000000000000000000000	2	681	0	0.666666667	XO283XO283
000000000000000000000000000000000000000000010000000000000000000000000000	2	681	0	0.5	XO284XO284
000000000000000000000000000000000000100000100000000000000000000000000000	2	681	0	3	XO297XO297
000000000000000000000000000000000000000000000010000000000000000000000000	2	681	0	2	XO376XO376
000000000000000000000000000000000000000000000001000000000000000000000000	2	681	0	2	XO379XO379
000000000000000000000000000000000000000000000110000000000000000000000000	2	681	0	1	XO396XO396
000000000000000000000000000000000000000001001010000000000000000000000000	2	850	0	1.5	XO575XO575
000000000000000000000000000000000000000010100000000000000000000000000000	2	850	0	1	XO584XO584
000000000000000000000000000000000000000010101101000000000000000000000000	2	850	0	0.75	XO585XO586
000000000000000000000000000000000000000010000010010000001010000000000000	2	850	0	1.333333333	XO588XO588
000000000000000000000000000000000000000000000000010000000000000000000000	2	850	0	2	XO608XO608
000000000000000000000000000000000000000000000001000000000000000000000000	2	850	0	2	XO632XO632
000000000000000000000000000000000000010001001000101000100100000001000000	2	850	0	1	XO704XO704
000000000000000000000000000000000000010000000001000000000000000000000000	2	850	0	3	XO708XO708
000000000000000000000000000000000000010010100000000000000000000000001000	2	850	0	0.5	XO709XO709
000000000000000000000000000000000000000100100010000000000000000000000000	2	850	0	0.25	XO715XO715
000000000000000000000000000000000000000000101001000000000000000000000000	2	850	0	1.5	XO718XO718
000000000000000000000000000000000000000000101000000000000000000000000000	2	850	0	1	XO719XO719
000000000000000000000000000000000000000000101000000000000000000000000000	2	850	0	3	XO720XO720
000000000000000000000000000000000000000000100010000000000000000000000000	2	850	0	1	XO721XO721
000000000000000000000000000000000000000000100000000000000000000000000000	2	850	0	2	XO722XO722
000000000000000000000000000000000000000000100000000000000000000000000000	2	850	0	2	XO723XO723
000000000000000000000000000000000000000000100010000000000000000000000000	2	850	0	0.333333333	XO724XO724
000000000000000000000000000000000000000000100010000000000000000000000000	2	850	0	0.333333333	XO726XO726
000000000000000000000000000000000000000000001000000110110000000000000000	2	850	0	0.75	XO740XO740
000000000000000000000000000000000000000000000100000000000000000000000000	2	850	0	2	XO741
000000000000000000000000000000000000001010101000000000000000000000000000	2	850	0	0.2	XO754XO754
000000000000000000000000000000000000000000000010000000000000000000000000	2	850	0	2	XO760XO760
000000000000000000000000000000000000000000000010000000000000000000000000	2	850	0	2	XO761XO761
000000000000000000000000000000000000000000000001000000010000000000000000	2	850	0	1	XO762XO762
000000000000000000000000000000000000000001101001001010010000001000000000	2	850	0	2.333333333	XO809XO809
000000000000000000000000000000000000100000100001100000000000000000000000	2	850	0	2	XO826XO826
000000000000000000000000000000000000000000001000100000001000000000000000	2	680	0	0.666666667	XO854XO854
000000000000000000000000000000000000000000000100000000000000000000000000	2	680	0	2	XO856XO856
000000000000000000000000000000000000000010010100000000000000000000000000	2	681	0	1.5	XO865XO865
000000000000000000000000000000000000000000100000000000000000000000000000	2	681	0	2	XO869XO869
000000000000000000000000000000000000000000010000000000000000000000000000	2	680	0	2	XO876XO876
000000000000000000000000000000000000000001000000000000000000000000000000	2	681	0	0.5	XO897XO897
000000000000000000000000000000000000000001000000000000000000000000000000	2	680	0	2	XO900XO900
000000000000000000000000000000000000000000100000000000000000000000000000	2	680	0	2	XO912XO912
000000000000000000000000000000000000000000010000000000000000000000000000	2	680	0	2	XO914XO914
000000000000000000000000000000000000000000010000000000000000000000000000	2	680	0	0.5	XO916XO916
000000000000000000000000000000000000000000000000110111111100000000000000	2	681	0	1.75	XO932JJ802
000000000000000000000000000000000000000010000101000000000000000000000000	2	681	0	1.5	XO932XO932
000000000000000000000000000000000000000000001000000000000000000000000000	2	680	0	0.5	XO940XO940
000000000000000000000000000000000000000000001000000000000000000000000000	2	680	0	2	XO941XO941
000000000000000000000000000000000000000000001000000000000000000000000000	2	680	0	2	XO942XO942
000000000000000000000000000000000000000000101000110010111000000000000000	2	681	0	1	XO951XO951
000000000000000000000000000000000000000000010001000000000000000000000000	2	681	0	0.333333333	XO952XO952
000000000000000000000000000000000000000001000010010000000000000100000000	2	850	0	0.75	XX999XX999
