# Supplementary material for: Effects of trapping effort and trap placement on estimating abundance of Humboldt’s flying squirrels
Source: PeerJ. 2019 Oct 3;7:e7783. doi: 10.7717/peerj.7783 (PMC6778666; doi:10.7717/peerj.7783)
Supplement: Data S4 [file peerj-07-7783-s004.csv]

	Year	Count	TT	GRID
1	2011	24	G	1
2	2012	59	G	1
3	2013	79	G	1
4	2014	58	G	1
5	2015	56	G	1
6	2016	21	G	1
7	2011	24	G	2
8	2012	42	G	2
9	2013	33	G	2
10	2014	23	G	2
11	2015	36	G	2
12	2016	5	G	2
13	2011	13	G	3
14	2012	40	G	3
15	2013	61	G	3
16	2014	32	G	3
17	2015	23	G	3
18	2016	11	G	3
19	2011	20	G	4
20	2012	52	G	4
21	2013	63	G	4
22	2014	40	G	4
23	2015	39	G	4
24	2016	18	G	4
25	2011	8	G	5
26	2012	31	G	5
27	2013	42	G	5
28	2014	26	G	5
29	2015	35	G	5
30	2016	20	G	5
31	2011	16	G	6
32	2012	34	G	6
33	2013	66	G	6
34	2014	38	G	6
35	2015	50	G	6
36	2016	20	G	6
37	2011	15	G	7
38	2012	30	G	7
39	2013	33	G	7
40	2014	15	G	7
41	2015	19	G	7
42	2016	12	G	7
43	2011	6	G	8
44	2012	38	G	8
45	2013	36	G	8
46	2014	31	G	8
47	2015	37	G	8
48	2016	19	G	8
49	2011	2	G	9
50	2012	5	G	9
51	2013	8	G	9
52	2014	12	G	9
53	2015	3	G	9
54	2016	12	G	9
55	2015	3	G	433
56	2016	4	G	433
57	2014	3	G	680
58	2015	16	G	680
59	2016	2	G	680
60	2014	21	G	681
61	2015	19	G	681
62	2016	7	G	681
63	2014	16	G	840
64	2015	13	G	840
65	2016	9	G	840
66	2014	1	G	841
67	2015	2	G	841
68	2014	7	G	842
69	2015	3	G	842
70	2016	5	G	842
71	2014	23	G	843
72	2015	6	G	843
73	2016	5	G	843
74	2014	26	G	850
75	2015	16	G	850
76	2016	2	G	850
77	2011	40	T	1
78	2012	81	T	1
79	2013	110	T	1
80	2014	94	T	1
81	2015	107	T	1
82	2016	41	T	1
83	2011	22	T	2
84	2012	79	T	2
85	2013	74	T	2
86	2014	89	T	2
87	2015	47	T	2
88	2016	23	T	2
89	2011	10	T	3
90	2012	53	T	3
91	2013	77	T	3
92	2014	76	T	3
93	2015	30	T	3
94	2016	45	T	3
95	2011	45	T	4
96	2012	83	T	4
97	2013	132	T	4
98	2014	130	T	4
99	2015	82	T	4
100	2016	63	T	4
101	2011	14	T	5
102	2012	59	T	5
103	2013	79	T	5
104	2014	95	T	5
105	2015	79	T	5
106	2016	21	T	5
107	2011	15	T	6
108	2012	87	T	6
109	2013	112	T	6
110	2014	87	T	6
111	2015	90	T	6
112	2016	54	T	6
113	2011	23	T	7
114	2012	57	T	7
115	2013	49	T	7
116	2014	38	T	7
117	2015	51	T	7
118	2016	32	T	7
119	2011	14	T	8
120	2012	90	T	8
121	2013	99	T	8
122	2014	95	T	8
123	2015	58	T	8
124	2016	87	T	8
125	2011	5	T	9
126	2012	15	T	9
127	2013	61	T	9
128	2014	52	T	9
129	2015	18	T	9
130	2016	61	T	9
131	2014	4	T	433
132	2015	10	T	433
133	2016	18	T	433
134	2014	7	T	680
135	2015	22	T	680
136	2016	8	T	680
137	2014	22	T	681
138	2015	40	T	681
139	2016	24	T	681
140	2014	13	T	840
141	2015	12	T	840
142	2016	16	T	840
143	2015	10	T	841
144	2016	2	T	841
145	2014	9	T	842
146	2015	2	T	842
147	2016	12	T	842
148	2014	19	T	843
149	2015	21	T	843
150	2016	7	T	843
151	2014	29	T	850
152	2015	24	T	850
153	2016	11	T	850
