# Supplementary material for: Effects of trapping effort and trap placement on estimating abundance of Humboldt’s flying squirrels
Source: PeerJ. 2019 Oct 3;7:e7783. doi: 10.7717/peerj.7783 (PMC6778666; doi:10.7717/peerj.7783)
Supplement: Code S2 — We used data recorded during 2 live-trapping studies conducted in the HJ Andrews Experimental Forest (6 years) and in the Siuslaw National Forest (3 years), Oregon, USA. [file peerj-07-7783-s006.r]

library(AICcmodavg) #Used constructing AIC and BIC tables
library(rsq)

#Import Data Set 
df<-data.frame(stringsAsFactors=FALSE,
               Year = c(2011L, 2012L, 2013L, 2014L, 2015L, 2016L, 2011L, 2012L, 2013L,
                        2014L, 2015L, 2016L, 2011L, 2012L, 2013L, 2014L, 2015L, 2016L,
                        2011L, 2012L, 2013L, 2014L, 2015L, 2016L, 2011L, 2012L, 2013L,
                        2014L, 2015L, 2016L, 2011L, 2012L, 2013L, 2014L, 2015L, 2016L,
                        2011L, 2012L, 2013L, 2014L, 2015L, 2016L, 2011L, 2012L, 2013L,
                        2014L, 2015L, 2016L, 2011L, 2012L, 2013L, 2014L, 2015L, 2016L,
                        2015L, 2016L, 2014L, 2015L, 2016L, 2014L, 2015L, 2016L, 2014L,
                        2015L, 2016L, 2014L, 2015L, 2014L, 2015L, 2016L, 2014L, 2015L,
                        2016L, 2014L, 2015L, 2016L, 2011L, 2012L, 2013L, 2014L, 2015L, 2016L,
                        2011L, 2012L, 2013L, 2014L, 2015L, 2016L, 2011L, 2012L, 2013L,
                        2014L, 2015L, 2016L, 2011L, 2012L, 2013L, 2014L, 2015L, 2016L,
                        2011L, 2012L, 2013L, 2014L, 2015L, 2016L, 2011L, 2012L, 2013L,
                        2014L, 2015L, 2016L, 2011L, 2012L, 2013L, 2014L, 2015L, 2016L,
                        2011L, 2012L, 2013L, 2014L, 2015L, 2016L, 2011L, 2012L, 2013L,
                        2014L, 2015L, 2016L, 2014L, 2015L, 2016L, 2014L, 2015L, 2016L,
                        2014L, 2015L, 2016L, 2014L, 2015L, 2016L, 2015L, 2016L, 2014L, 2015L,
                        2016L, 2014L, 2015L, 2016L, 2014L, 2015L, 2016L),
               Count = c(24L, 59L, 79L, 58L, 56L, 21L, 24L, 42L, 33L, 23L, 36L, 5L,
                         13L, 40L, 61L, 32L, 23L, 11L, 20L, 52L, 63L, 40L, 39L, 18L,
                         8L, 31L, 42L, 26L, 35L, 20L, 16L, 34L, 66L, 38L, 50L, 20L, 15L,
                         30L, 33L, 15L, 19L, 12L, 6L, 38L, 36L, 31L, 37L, 19L, 2L, 5L, 8L,
                         12L, 3L, 12L, 3L, 4L, 3L, 16L, 2L, 21L, 19L, 7L, 16L, 13L, 9L,
                         1L, 2L, 7L, 3L, 5L, 23L, 6L, 5L, 26L, 16L, 2L, 40L, 81L, 110L,
                         94L, 107L, 41L, 22L, 79L, 74L, 89L, 47L, 23L, 10L, 53L, 77L, 76L,
                         30L, 45L, 45L, 83L, 132L, 130L, 82L, 63L, 14L, 59L, 79L, 95L,
                         79L, 21L, 15L, 87L, 112L, 87L, 90L, 54L, 23L, 57L, 49L, 38L, 51L,
                         32L, 14L, 90L, 99L, 95L, 58L, 87L, 5L, 15L, 61L, 52L, 18L, 61L,
                         4L, 10L, 18L, 7L, 22L, 8L, 22L, 40L, 24L, 13L, 12L, 16L, 10L,
                         2L, 9L, 2L, 12L, 19L, 21L, 7L, 29L, 24L, 11L),
               TT = c("G", "G", "G", "G", "G", "G", "G", "G", "G", "G", "G", "G",
                      "G", "G", "G", "G", "G", "G", "G", "G", "G", "G", "G", "G",
                      "G", "G", "G", "G", "G", "G", "G", "G", "G", "G", "G", "G", "G",
                      "G", "G", "G", "G", "G", "G", "G", "G", "G", "G", "G", "G", "G",
                      "G", "G", "G", "G", "G", "G", "G", "G", "G", "G", "G", "G", "G",
                      "G", "G", "G", "G", "G", "G", "G", "G", "G", "G", "G", "G",
                      "G", "T", "T", "T", "T", "T", "T", "T", "T", "T", "T", "T", "T",
                      "T", "T", "T", "T", "T", "T", "T", "T", "T", "T", "T", "T", "T",
                      "T", "T", "T", "T", "T", "T", "T", "T", "T", "T", "T", "T", "T",
                      "T", "T", "T", "T", "T", "T", "T", "T", "T", "T", "T", "T", "T",
                      "T", "T", "T", "T", "T", "T", "T", "T", "T", "T", "T", "T",
                      "T", "T", "T", "T", "T", "T", "T", "T", "T", "T", "T", "T", "T",
                      "T"),
               GRID = c(1L, 1L, 1L, 1L, 1L, 1L, 2L, 2L, 2L, 2L, 2L, 2L, 3L, 3L, 3L,
                        3L, 3L, 3L, 4L, 4L, 4L, 4L, 4L, 4L, 5L, 5L, 5L, 5L, 5L, 5L,
                        6L, 6L, 6L, 6L, 6L, 6L, 7L, 7L, 7L, 7L, 7L, 7L, 8L, 8L, 8L, 8L,
                        8L, 8L, 9L, 9L, 9L, 9L, 9L, 9L, 433L, 433L, 680L, 680L, 680L,
                        681L, 681L, 681L, 840L, 840L, 840L, 841L, 841L, 842L, 842L, 842L,
                        843L, 843L, 843L, 850L, 850L, 850L, 1L, 1L, 1L, 1L, 1L, 1L, 2L,
                        2L, 2L, 2L, 2L, 2L, 3L, 3L, 3L, 3L, 3L, 3L, 4L, 4L, 4L, 4L, 4L,
                        4L, 5L, 5L, 5L, 5L, 5L, 5L, 6L, 6L, 6L, 6L, 6L, 6L, 7L, 7L, 7L,
                        7L, 7L, 7L, 8L, 8L, 8L, 8L, 8L, 8L, 9L, 9L, 9L, 9L, 9L, 9L, 433L,
                        433L, 433L, 680L, 680L, 680L, 681L, 681L, 681L, 840L, 840L,
                        840L, 841L, 841L, 842L, 842L, 842L, 843L, 843L, 843L, 850L, 850L,
                        850L)
)

#Visualize histograms of the data
a<-df[df$TT=="G",]
b<-df[df$TT=="T",]

hist(a$Count, col='blue', breaks = 10, xlab="# Captured in Ground Traps")
hist(b$Count, col='red', add=F, breaks = 10, xlab="# Captured in Tree Traps")

#GLM Model fits
glm.set<-list()
glm.set[[1]]<-glm(Count~ as.factor(TT), data=df, family = poisson())
glm.set[[2]]<-glm(Count~ 1, data=df, family = poisson())

#Model Summaries and Coefficients
summary(glm.set[[1]])
coef(glm.set[[1]])
confint(glm.set[[1]])

#AIC table
AIC<-aictab(glm.set, sort = TRUE,
            second.ord = FALSE)

#Rsq
rsq(glm.set[[1]], type= c('n')) #Nagelkerke, 1991

#Predicted Site- and Year-Specific Capture Frequencies
newdat <- data.frame(TT= c("G","T"))
ginv <- glm.set[[1]]$family$linkinv  ## inverse link function
prs <- predict(glm.set[[1]], newdata = newdat, type = "link", se.fit=TRUE)
newdat$pred <- ginv(prs[[1]])
newdat$lo <- ginv(prs[[1]] - 1.96 * prs[[2]])
newdat$up <- ginv(prs[[1]] + 1.96 * prs[[2]])
